# Supplementary material for: Evolutionary analysis and functional characterization of SiBRI1 as a Brassinosteroid receptor gene in foxtail millet
Source: BMC Plant Biol. 2021 Jun 24;21:291. doi: 10.1186/s12870-021-03081-8 (PMC8223282; doi:10.1186/s12870-021-03081-8)
Supplement: Supplementary file 3 — Additional file 3. [file 12870_2021_3081_MOESM3_ESM.xlsx]

## Sheet: S1
Table S1. Gene name and ID in different species.
Number	Species	Name	Loction ID	Gene length	Number of amino acids	Molecular weight	Theoretical pI	negatively charged residues	positively charged residues	Instability index	Aliphatic index	Grand average of hydropathicity (GRAVY)
dicots
1	Arabidopsis thaliana	AtBRL2	AT2G01950	3640	1143	125676	6.56	111	107	38.39	97.5	-0.125	1
		AtBRI1	AT4G39400	4165	1196	130543	5.99	121	107	34.64	92.78	-0.086	2
		AtBRL1	AT1G55610	4143	1166	127424	6.97	106	105	31.27	94.79	-0.056	3
		AtBRL3	AT3G13380	4366	1164	126661	6.3	111	104	31.07	96.71	-0.062	4
2	Glycine max	GmBRI1a	Glyma06g15270	4196	1184	129329	6.27	104	93	36.66	96.96	-0.065	5
		GmBRL1b	Glyma06g47870	3635	1211	132494	6.44	117	111	34.19	100.64	0.008	6
		GmBRL1a	Glyma04g12860	3683	1227	133880	6.31	117	109	34.05	99.58	0.006	7
		GmBRI1b	Glyma04g39610	4220	1187	129013	6.23	100	89	35.87	98.69	-0.018	8
		GmBRL2b	Glyma08g09750	3968	1136	124438	5.85	115	102	31.04	100.76	-0.07	9
		GmBRL2a	Glyma05g26771	3560	1106	121865	5.93	108	95	31.63	100.55	-0.073	10
3	Medicago truncatula	MtBRI1	Medtr3g095100	4347	1188	130697	6.11	111	97	33.45	97.02	-0.082	11
		MtBRL1	Medtr3g009400	3853	1204	132460	7	105	104	29.89	99.54	0.057	12
4	Pisum Sativum	PsBRI1	AB104529	3901	1188	130146	6.26	111	100	36.19	94.87	-0.097	13
5	Solanum lycopersicum	SlBRI1	Solyc04g051510	3623	1207	131957	6.49	110	104	29.41	97.6	-0.041	14
		SlBRL2	Solyc04g008430	3380	1126	123120	5.73	108	95	33.46	99.48	-0.035	15
		SlBRL1	Solyc07g066230	10054	1192	129942	6.16	105	93	33.59	100.39	0.006	16
6	Gossypium raimondii	GrBRL1	Gorai.009G455100	5104	1211	131425	6.47	102	95	38.34	99.03	0.006	17
		GrBRI1a	Gorai.003G048200	4232	1186	130062	6.36	111	103	33.77	98.48	-0.041	18
		GrBRI1b	Gorai.007G062800	3584	1194	130048	5.52	115	93	32.59	95.23	-0.055	19
		GrBRI1c	Gorai.002G149600	3655	1194	130233	6.6	107	102	35.19	99.65	-0.022	20
		GrBRL2	Gorai.002G171000	3614	1100	120646	6.08	110	102	33.54	104.95	0.018	21
7	Fragaria vesca	FvBRL2	gene29270-v1.0-hybrid.t1	3910	1130	123492	6.28	111	106	32.53	100.44	-0.079	22
		FvBRI1	gene21119-v1.0-hybrid.t1	4479	1184	128874	6.21	110	100	34.02	99.65	-0.002	23
		FvBRL1	gene01195-v1.0-hybrid.t1	3942	1193	128343	6.04	99	89	33.74	100.53	0.053	24
8	Theobroma cacao	TcBRI1	Thecc1EG001284	7414	1191	130102	6.17	109	99	37.08	97.93	-0.034	25
		TcBRL1	Thecc1EG030503	5581	1220	132417	6.21	105	94	37.63	100.06	0.006	26
		TcBRL2	Thecc1EG011192	4570	1134	124218	5.83	114	100	33.47	103.95	-0.024	27
9	Citrus sinensis	CsBRI1	orange1.1g046275m	3567	1176	127993	6.27	108	98	35.53	98.44	-0.006	28
		CsBRL1	orange1.1g000889m	4813	1237	133592	5.87	106	88	35.82	96.23	-0.052	29
		CsBRL2	orange1.1g036815m	3038	1013	111324	5.99	104	93	33.15	103.85	-0.056	30
10	Populus trichocarpa	PtBRL2b	Potri.010G101100	3460	1135	124019	5.94	111	98	30.57	101.98	-0.015	31
		PtBRL1b	Potri.011G169600	5223	1224	133201	6.37	105	98	39.31	95.74	-0.077	32
		PtBRI1b	Potri.007G078100	4760	1199	130253	6.17	109	96	39.29	96.54	-0.022	33
		PtBRI1a	Potri.005G086500	4201	1184	129147	6.05	112	97	36.67	95.54	-0.039	34
		PtBRL2a	Potri.008G140500	3697	1134	123520	5.83	111	96	30.92	101.29	-0.043	35
		PtBRL1a	Potri.001G472900	5636	1224	133089	6.22	101	92	37.57	97.96	-0.038	36
11	Ricinus communis	RcBRL1	28966.m000525	4089	1079	116651	5.85	97	83	38.68	95.32	-0.039	37
		RcBRI1	29592.m000104	3291	1086	118630	5.88	106	89	33.75	97.15	-0.042	38
		RcBRL2	29780.m001387	3422	1140	125067	5.73	114	97	31.11	101.67	-0.007	39
12	Manihot esculenta	ManesBRL2	Manes.17G090300	3983	1010	110484	5.81	104	90	31.23	99.51	-0.066	40
		ManesBRI1b	Manes.13G086700	4200	1194	130182	6.06	113	100	34.46	97.04	-0.055	41
		ManesBRI1a	Manes.12G144800	4695	1195	130262	6.12	113	101	32.58	97.03	-0.065	42
		ManesBRL1b	Manes.05G204220	5512	1226	133227	5.77	113	95	39.25	98.83	-0.022	43
		ManesBRL1c	Manes.05G203800	5545	1226	133315	5.87	113	97	39.41	98.74	-0.03	44
		ManesBRL1a	Manes.01G007700	5352	1224	133426	5.69	114	95	38.74	96.93	-0.029	45
13	Eucalyptus grandis	EgBRL1a	Eucgr.F03642	4877	1221	132298	5.88	112	97	38.79	94.92	-0.084	46
		EgBRL1b	Eucgr.F01980	3834	1168	127457	5.84	109	88	36.04	96.4	-0.043	47
		EgBRL2a	Eucgr.B02648	3401	1011	111614	5.7	110	95	32.53	98.07	-0.089	48
		EgBRI1	Eucgr.I00303	3892	1197	129547	5.83	111	94	35.62	97.61	-0.08	49
		EgBRL2b	Eucgr.G02065	4335	1110	121482	6.09	111	101	34.88	97.68	-0.105	50
14	Prunus persica	PpBRI1	Prupe.6G168100	4445	1203	131030	6.47	111	104	36.43	99.71	-0.021	51
		PpBRL1	Prupe.6G036400	5076	1211	131008	5.93	106	91	37.04	99.27	0.015	52
		PpBRL2	Prupe.1G338800	3933	1136	124403	6.04	114	106	33.88	101.69	-0.065	53
15	Cucumis sativa	CsBRL2	Cucsa.026570	3462	1068	117534	5.58	115	99	37.41	102.77	-0.094	54
		CsBRI1	Cucsa.101450	3470	827	90632.4	6.15	85	76	30.53	94.21	-0.149	55
16	Vitis vinifera	VviBRI1	VIT_207s0031g01850	3781	1205	131605	6.56	108	103	31.8	96.55	-0.062	56
		VviBRL1	VIT_219s0015g01890	3635	1211	131331	5.58	118	93	34.9	97.59	-0.035	57
		VviBRL2	VIT_201s0011g06410	3404	1134	123453	5.9	112	101	34.68	103.02	-0.028	58
17	Nicotiana attenuata	NaBRI1	OIT21226	4034	1214	132913	6.23	111	101	31.59	98.72	-0.041	59
		NaBRL2	OIT05527	3588	1133	123932	5.96	108	97	34.39	96.3	-0.087	60
		NaBRL1	OIT00593	3811	1190	129545	5.88	109	91	32.81	100.57	0.009	61
18	Solanum tuberosum	StBRL1	PGSC0003DMP400038270	3578	1192	130151	6.08	106	92	34.9	98.6	0.003	62
		StBRI1	PGSC0003DMP400034235	3620	1206	132090	6.36	113	105	30.69	97.99	-0.049	63
		StBRL2	PGSC0003DMP400051275	3371	1123	122615	5.79	106	94	33.7	98.35	-0.043	64
Monocots
19	Oryza sativa	OsBRL2	LOC_Os10g02500	3947	1110	122615	5.87	110	100	33.75	101.97	0.074	65
		OsBRL3	LOC_Os08g25380	3989	1214	122616	5.98	105	92	33.46	99.97	0.109	66
		OsBRI1	LOC_Os01g52050	3944	1121	122617	5.71	115	98	33.27	98.37	-0.043	67
		OsBRL1	LOC_Os09g12240	4726	1214	122618	6.08	104	95	33.17	101.4	0.132	68
20	Setaria italica	SiBRL1	Seita. 2G165600/Si028727m/XP_004956489	4832	1215	122619	5.92	106	92	32.83	99.19	0.104	69
		SiBRI1	None/Si000117m/XP_004969763/LOC101765569	3899	1117	122620	5.45	118	95	36.39	97.06	-0.064	70
		SiBRL3	Seita. 9G296000/Si033990m/XP_004973244	5952	1218	122621	5.95	106	92	36.31	100.12	0.064	71
		SiBRL2	Seita. 6G117300/Si013131m/XP_004983438	3746	1129	122622	6.07	109	101	36.4	100.19	0.066	72
21	Zea mays	ZmBRI1b	GRMZM2G449830	3966	1114	122623	5.44	119	95	34.22	98	-0.029	73
		ZmBRI1a	GRMZM2G048294	3896	1091	122624	5.85	115	100	34.35	100.16	-0.02	74
		ZmBRL3	GRMZM2G438007	3632	1210	122625	5.9	104	88	33.25	101.17	0.142	75
		ZmBRL2	GRMZM2G002515	3356	1118	122626	6.21	107	100	34.62	101.56	0.074	76
		ZmBRL1	GRMZM2G092604	4412	1288	122627	5.93	111	97	29.54	100.96	0.161	77
22	Brachypodium distachyon	BdBRL1	Bradi4g27440	4769	1211	122628	5.74	103	90	31.22	100.48	0.148	78
		BdBRL2	Bradi3g21400	3747	1116	122629	6.76	108	106	35.25	100.21	0.018	79
		BdBRI1	Bradi2g48279	5340	1122	122630	5.7	116	98	32.41	98.91	0.001	80
23	Hordeum vulgare	HvBRI1	HORVU3Hr1G068000	3899	1170	122631	5.97	119	103	36.64	95.11	-0.068	81
		HvBRI1b	HORVU3Hr1G068020	3496	842	122632		76	66	36.48	95.84	-0.074	82
		HvBRL2	HORVU3Hr1G018030	3985	1219	122633	7.51	108	109	35.84	100.65	0.069	83
		HvBRL1	HORVU5Hr1G053840	4883	1215	122634	5.73	106	89	32.93	100.95	0.168	84
24	Sorghum bicolor	SbBRI1	Sobic.003G277900/Sb03G032990	4673	1120	122635	5.44	118	94	35.71	98.09	-0.019	86
		SbBRL1	Sobic.001G274400/Sb02G019470	3972	1122	122636	5.75	111	98	37.52	99.9	0.048	87
		SbBRL2	Sobic.002G155400/Sb01G026940	4490	1214	122637	5.83	106	89	30.9	100.46	0.153	88
25	Musa acuminata	MaBRI1a	GSMUA_Achr4T08920	3547	883	122638	5.65	86	70	34.7	100	-0.026	89
		MaBRI1b	GSMUA_Achr6T35950	3371	898	122639	6.08	86	76	36.23	102.31	0.035	90
26	Spirodela polyrhiza	SpBRL1	Spipo12G0024900	3521	1173	122640	5.99	110	97	41.02	97.91	0.061	91
		SpBRI1a	Spipo21G0015200	4416	1128	122641	7.03	109	108	39.88	95.2	-0.115	92
		SpBRI1b	Spipo14G0003200	3491	1145	122642	6.96	103	101	41.95	100.72	0.034	93
27	Amborella trichopoda	AmtrBRI1	evm_27.model.AmTr_v1.0_scaffold00078.169	3077	1025	122615	6.22	80	73	35.72	99.27	-0.023	94
		AmtrBRL2a	evm_27.model.AmTr_v1.0_scaffold00024.56	3452	1150	122616	6.62	105	101	34.32	94.38	-0.101	95
		AmtrBRL2b	evm_27.model.AmTr_v1.0_scaffold00008.36	3599	1199	122617	6.15	117	107	37.45	93.44	-0.133	96
Blue character showed published species, red character showed Setaria italica.

## Sheet: S2
Table S2. 72 proteins in Ci846
Protein	Replicate1								Replicate2
	-10lgP	Coverage (%)	#Peptides	#Unique	#Spec Sample 1	PTM	Avg. Mass	Description	-10lgP	Coverage (%)	#Peptides	#Unique	#Spec Sample 1	PTM	Avg. Mass	Description
Si020845m	232.15	46	21	21	68	Carboxymethyl; Oxidation (M)	47315	pacid=19697712 transcript=Si020845m locus=Si020845m.g ID=Si020845m.version2.1 annot-version=v2.1	147.3	15	6	6	11	0	47315	pacid=19697712 transcript=Si020845m locus=Si020845m.g ID=Si020845m.version2.1 annot-version=v2.1
Si010261m	174.12	22	8	5	21	Carboxymethyl; Oxidation (M)		pacid=19693957 transcript=Si010261m locus=Si010261m.g ID=Si010261m.version2.1 annot-version=v2.1	122.11	15	6	4	9	0	42615	pacid=19693957 transcript=Si010261m locus=Si010261m.g ID=Si010261m.version2.1 annot-version=v2.1
Si001253m	96.78	12	3	1	4	Carboxymethyl; Oxidation (M); Phosphorylation (STY)		pacid=19675109 transcript=Si001253m locus=Si001253m.g ID=Si001253m.version2.1 annot-version=v2.1	100.39	9	3	3	4	Oxidation (M)	50240	pacid=19675109 transcript=Si001253m locus=Si001253m.g ID=Si001253m.version2.1 annot-version=v2.1
Si030040m	292.94	58	28	12	55	Carboxymethyl; Oxidation (M); Phosphorylation (STY)		pacid=19714101 transcript=Si030040m locus=Si030040m.g ID=Si030040m.version2.1 annot-version=v2.1	93.15	15	4	2	5	0	44551	pacid=19714101 transcript=Si030040m locus=Si030040m.g ID=Si030040m.version2.1 annot-version=v2.1
Si037506m	75.34	10	2	2	9	Oxidation (M)		pacid=19685243 transcript=Si037506m locus=Si037506m.g ID=Si037506m.version2.1 annot-version=v2.1	92.63	15	4	4	6	Oxidation (M)	22877	pacid=19685243 transcript=Si037506m locus=Si037506m.g ID=Si037506m.version2.1 annot-version=v2.1
Si007432m	131.55	23	4	4	10	Phosphorylation (STY)		pacid=19703365 transcript=Si007432m locus=Si007432m.g ID=Si007432m.version2.1 annot-version=v2.1	92.32	11	2	2	3	0	16331	pacid=19703365 transcript=Si007432m locus=Si007432m.g ID=Si007432m.version2.1 annot-version=v2.1
Si018598m	131.55	23	4	4	10	Phosphorylation (STY)		pacid=19689867 transcript=Si018598m locus=Si018598m.g ID=Si018598m.version2.1 annot-version=v2.1	92.32	11	2	2	3	0	16310	pacid=19689867 transcript=Si018598m locus=Si018598m.g ID=Si018598m.version2.1 annot-version=v2.1
Si018592m	131.55	23	4	4	10	Phosphorylation (STY)		pacid=19689870 transcript=Si018592m locus=Si018592m.g ID=Si018592m.version2.1 annot-version=v2.1	92.32	11	2	2	3	0	16390	pacid=19689870 transcript=Si018592m locus=Si018592m.g ID=Si018592m.version2.1 annot-version=v2.1
Si011241m	131.55	23	4	4	10	Phosphorylation (STY)		pacid=19697363 transcript=Si011241m locus=Si011241m.g ID=Si011241m.version2.1 annot-version=v2.1	92.32	11	2	2	3	0	16406	pacid=19697363 transcript=Si011241m locus=Si011241m.g ID=Si011241m.version2.1 annot-version=v2.1
Si035707m	141.09	19	7	4	18	Carboxymethyl; Oxidation (M)		pacid=19683720 transcript=Si035707m locus=Si035707m.g ID=Si035707m.version2.1 annot-version=v2.1	88.26	12	4	2	7	Carboxymethyl	46994	pacid=19683720 transcript=Si035707m locus=Si035707m.g ID=Si035707m.version2.1 annot-version=v2.1
Si023583m	35.81	16	1	1	1	0		pacid=19700510 transcript=Si023583m locus=Si023583m.g ID=Si023583m.version2.1 annot-version=v2.1	87.87	29	4	4	7	0	15564	pacid=19700510 transcript=Si023583m locus=Si023583m.g ID=Si023583m.version2.1 annot-version=v2.1
Si026877m	140.37	26	6	6	10	Carboxymethyl; Phosphorylation (STY)		pacid=19708101 transcript=Si026877m locus=Si026877m.g ID=Si026877m.version2.1 annot-version=v2.1	85.68	12	4	4	4	0	22150	pacid=19708101 transcript=Si026877m locus=Si026877m.g ID=Si026877m.version2.1 annot-version=v2.1
Si002978m	140.37	26	6	6	10	Carboxymethyl; Phosphorylation (STY)		pacid=19673430 transcript=Si002978m locus=Si002978m.g ID=Si002978m.version2.1 annot-version=v2.1	85.68	12	4	4	4	0	22370	pacid=19673430 transcript=Si002978m locus=Si002978m.g ID=Si002978m.version2.1 annot-version=v2.1
Si031110m	183.43	37	12	4	29	Phosphorylation (STY)		pacid=19711099 transcript=Si031110m locus=Si031110m.g ID=Si031110m.version2.1 annot-version=v2.1	80.28	12	1	1	2	0	24093	pacid=19711099 transcript=Si031110m locus=Si031110m.g ID=Si031110m.version2.1 annot-version=v2.1
Si035961m	338.7	67	33	17	59	Carboxymethyl; Oxidation (M); Phosphorylation (STY)		pacid=19679112 transcript=Si035961m locus=Si035961m.g ID=Si035961m.version2.1 annot-version=v2.1	77.35	12	3	1	3	0	44313	pacid=19679112 transcript=Si035961m locus=Si035961m.g ID=Si035961m.version2.1 annot-version=v2.1
Si017082m	98.29	13	4	2	7	Phosphorylation (STY)		pacid=19689567 transcript=Si017082m locus=Si017082m.g ID=Si017082m.version2.1 annot-version=v2.1	76.13	11	3	3	5	Phosphorylation (STY)	51746	pacid=19689567 transcript=Si017082m locus=Si017082m.g ID=Si017082m.version2.1 annot-version=v2.1
Si037932m	80.18	9	2	2	3	0		pacid=19683955 transcript=Si037932m locus=Si037932m.g ID=Si037932m.version2.1 annot-version=v2.1	75.94	14	2	1	6	0	16217	pacid=19683955 transcript=Si037932m locus=Si037932m.g ID=Si037932m.version2.1 annot-version=v2.1
Si037928m	80.18	9	2	2	3	0		pacid=19685075 transcript=Si037928m locus=Si037928m.g ID=Si037928m.version2.1 annot-version=v2.1	75.94	14	2	1	6	0	16214	pacid=19685075 transcript=Si037928m locus=Si037928m.g ID=Si037928m.version2.1 annot-version=v2.1
Si000682m	116.33	14	9	9	11	Oxidation (M); Phosphorylation (STY)		pacid=19678158 transcript=Si000682m locus=Si000682m.g ID=Si000682m.version2.1 annot-version=v2.1	73.93	4	2	1	2	0	66632	pacid=19678158 transcript=Si000682m locus=Si000682m.g ID=Si000682m.version2.1 annot-version=v2.1
Si037535m	178.16	25	9	7	24	Oxidation (M)		pacid=19683763 transcript=Si037535m locus=Si037535m.g ID=Si037535m.version2.1 annot-version=v2.1	68.83	12	2	2	2	0	23684	pacid=19683763 transcript=Si037535m locus=Si037535m.g ID=Si037535m.version2.1 annot-version=v2.1
Si015190m	50.78	6	1	1	1	0		pacid=19690796 transcript=Si015190m locus=Si015190m.g ID=Si015190m.version2.1 annot-version=v2.1	62.84	8	2	2	2	0	17682	pacid=19690796 transcript=Si015190m locus=Si015190m.g ID=Si015190m.version2.1 annot-version=v2.1
Si034642m	157.28	8	4	1	9	Oxidation (M)		pacid=19679285 transcript=Si034642m locus=Si034642m.g ID=Si034642m.version2.1 annot-version=v2.1	62.44	2	1	1	1	0	68070	pacid=19679285 transcript=Si034642m locus=Si034642m.g ID=Si034642m.version2.1 annot-version=v2.1
Si029176m	196.69	31	11	8	21	Oxidation (M); Phosphorylation (STY)		pacid=19710185 transcript=Si029176m locus=Si029176m.g ID=Si029176m.version2.1 annot-version=v2.1	62.44	2	1	1	1	0	68411	pacid=19710185 transcript=Si029176m locus=Si029176m.g ID=Si029176m.version2.1 annot-version=v2.1
Si026405m	178.57	23	8	8	16	Phosphorylation (STY)		pacid=19707880 transcript=Si026405m locus=Si026405m.g ID=Si026405m.version2.1 annot-version=v2.1	61.23	4	1	1	2	0	46215	pacid=19707880 transcript=Si026405m locus=Si026405m.g ID=Si026405m.version2.1 annot-version=v2.1
Si022558m	128.24	30	7	7	21	Carboxymethyl; Oxidation (M)		pacid=19701624 transcript=Si022558m locus=Si022558m.g ID=Si022558m.version2.1 annot-version=v2.1	60.78	10	2	2	3	Oxidation (M)	37158	pacid=19701624 transcript=Si022558m locus=Si022558m.g ID=Si022558m.version2.1 annot-version=v2.1
Si020882m	149.68	24	10	8	18	Carboxymethyl; Oxidation (M)		pacid=19697711 transcript=Si020882m locus=Si020882m.g ID=Si020882m.version2.1 annot-version=v2.1	58.3	6	2	2	6	0	48765	pacid=19697711 transcript=Si020882m locus=Si020882m.g ID=Si020882m.version2.1 annot-version=v2.1
Si031183m	83.81	25	5	5	7	Oxidation (M); Phosphorylation (STY)		pacid=19712297 transcript=Si031183m locus=Si031183m.g ID=Si031183m.version2.1 annot-version=v2.1	57.24	5	2	2	2	0	22547	pacid=19712297 transcript=Si031183m locus=Si031183m.g ID=Si031183m.version2.1 annot-version=v2.1
Si037617m	83.81	25	5	5	7	Oxidation (M); Phosphorylation (STY)		pacid=19683527 transcript=Si037617m locus=Si037617m.g ID=Si037617m.version2.1 annot-version=v2.1	57.24	5	2	2	2	0	22535	pacid=19683527 transcript=Si037617m locus=Si037617m.g ID=Si037617m.version2.1 annot-version=v2.1
Si039107m	67.57	14	4	4	7	Oxidation (M)		pacid=19679877 transcript=Si039107m locus=Si039107m.g ID=Si039107m.version2.1 annot-version=v2.1	55.55	8	2	2	2	Oxidation (M)	29392	pacid=19679877 transcript=Si039107m locus=Si039107m.g ID=Si039107m.version2.1 annot-version=v2.1
Si035654m	113.68	16	5	2	8	Oxidation (M); Phosphorylation (STY)		pacid=19681816 transcript=Si035654m locus=Si035654m.g ID=Si035654m.version2.1 annot-version=v2.1	54.72	3	1	1	1	0	49717	pacid=19681816 transcript=Si035654m locus=Si035654m.g ID=Si035654m.version2.1 annot-version=v2.1
Si031112m	161.27	37	10	2	23	Phosphorylation (STY)		pacid=19709723 transcript=Si031112m locus=Si031112m.g ID=Si031112m.version2.1 annot-version=v2.1	52.7	12	1	1	1	0	24103	pacid=19709723 transcript=Si031112m locus=Si031112m.g ID=Si031112m.version2.1 annot-version=v2.1
Si026958m	67.91	24	3	3	3	Carboxymethyl		pacid=19707638 transcript=Si026958m locus=Si026958m.g ID=Si026958m.version2.1 annot-version=v2.1	45.25	7	1	1	1	0	16745	pacid=19707638 transcript=Si026958m locus=Si026958m.g ID=Si026958m.version2.1 annot-version=v2.1
Si002794m	78.38	4	2	2	10	0		pacid=19674286 transcript=Si002794m locus=Si002794m.g ID=Si002794m.version2.1 annot-version=v2.1	44.85	4	1	1	1	0	25826	pacid=19674286 transcript=Si002794m locus=Si002794m.g ID=Si002794m.version2.1 annot-version=v2.1
Si038573m	37.3	23	1	1	1	0		pacid=19679533 transcript=Si038573m locus=Si038573m.g ID=Si038573m.version2.1 annot-version=v2.1	44.74	18	1	1	1	0	7464	pacid=19679533 transcript=Si038573m locus=Si038573m.g ID=Si038573m.version2.1 annot-version=v2.1
Si007291m	179.12	35	10	6	28	Phosphorylation (STY)		pacid=19702884 transcript=Si007291m locus=Si007291m.g ID=Si007291m.version2.1 annot-version=v2.1	42.22	12	1	1	2	0	24080	pacid=19702884 transcript=Si007291m locus=Si007291m.g ID=Si007291m.version2.1 annot-version=v2.1
Si009230m	74.33	8	5	5	5	Phosphorylation (STY)		pacid=19695351 transcript=Si009230m locus=Si009230m.g ID=Si009230m.version2.1 annot-version=v2.1	42.12	5	3	3	7	Phosphorylation (STY)	118241	pacid=19695351 transcript=Si009230m locus=Si009230m.g ID=Si009230m.version2.1 annot-version=v2.1
Si010361m	162.67	36	10	7	19	Oxidation (M); Phosphorylation (STY)		pacid=19694604 transcript=Si010361m locus=Si010361m.g ID=Si010361m.version2.1 annot-version=v2.1	41.99	12	3	1	5	Phosphorylation (STY)	41683	pacid=19694604 transcript=Si010361m locus=Si010361m.g ID=Si010361m.version2.1 annot-version=v2.1
Si026509m	162.67	36	10	7	19	Oxidation (M); Phosphorylation (STY)		pacid=19708060 transcript=Si026509m locus=Si026509m.g ID=Si026509m.version2.1 annot-version=v2.1	41.99	12	3	1	5	Phosphorylation (STY)	41694	pacid=19708060 transcript=Si026509m locus=Si026509m.g ID=Si026509m.version2.1 annot-version=v2.1
Si020881m	103.82	20	4	4	15	Phosphorylation (STY)		pacid=19697721 transcript=Si020881m locus=Si020881m.g ID=Si020881m.version2.1 annot-version=v2.1	38.51	6	1	1	1	0	18997	pacid=19697721 transcript=Si020881m locus=Si020881m.g ID=Si020881m.version2.1 annot-version=v2.1
Si011191m	53.18	13	2	2	5	0		pacid=19697683 transcript=Si011191m locus=Si011191m.g ID=Si011191m.version2.1 annot-version=v2.1	37.73	17	2	2	2	0	17719	pacid=19697683 transcript=Si011191m locus=Si011191m.g ID=Si011191m.version2.1 annot-version=v2.1
Si018526m	53.18	13	2	2	5	0		pacid=19687626 transcript=Si018526m locus=Si018526m.g ID=Si018526m.version2.1 annot-version=v2.1	37.73	17	2	2	2	0	17719	pacid=19687626 transcript=Si018526m locus=Si018526m.g ID=Si018526m.version2.1 annot-version=v2.1
Si011190m	53.18	13	2	2	5	0		pacid=19694833 transcript=Si011190m locus=Si011190m.g ID=Si011190m.version2.1 annot-version=v2.1	37.73	17	2	2	2	0	17719	pacid=19694833 transcript=Si011190m locus=Si011190m.g ID=Si011190m.version2.1 annot-version=v2.1
Si018544m	65.4	23	3	3	4	Oxidation (M)		pacid=19686713 transcript=Si018544m locus=Si018544m.g ID=Si018544m.version2.1 annot-version=v2.1	34.9	7	1	1	1	0	18186	pacid=19686713 transcript=Si018544m locus=Si018544m.g ID=Si018544m.version2.1 annot-version=v2.1
Si016280m	30.63	2	1	1	1	Oxidation (M); Phosphorylation (STY)		pacid=19686465 transcript=Si016280m locus=Si016280m.g ID=Si016280m.version2.1 annot-version=v2.1	33.82	4	2	2	4	Oxidation (M); Phosphorylation (STY)	98148	pacid=19686465 transcript=Si016280m locus=Si016280m.g ID=Si016280m.version2.1 annot-version=v2.1
Si029714m	23.26	5	1	1	2	0		pacid=19712698 transcript=Si029714m locus=Si029714m.g ID=Si029714m.version2.1 annot-version=v2.1	33.81	5	1	1	2	0	51367	pacid=19712698 transcript=Si029714m locus=Si029714m.g ID=Si029714m.version2.1 annot-version=v2.1
Si036745m	137.39	27	6	6	16	Phosphorylation (STY)		pacid=19682477 transcript=Si036745m locus=Si036745m.g ID=Si036745m.version2.1 annot-version=v2.1	33.24	3	1	1	1	0	33273	pacid=19682477 transcript=Si036745m locus=Si036745m.g ID=Si036745m.version2.1 annot-version=v2.1
Si002374m	198.39	48	14	14	32	Oxidation (M)		pacid=19675254 transcript=Si002374m locus=Si002374m.g ID=Si002374m.version2.1 annot-version=v2.1	30.78	3	1	1	1	0	34516	pacid=19675254 transcript=Si002374m locus=Si002374m.g ID=Si002374m.version2.1 annot-version=v2.1
Si011019m	116.67	16	4	4	10	Carboxymethyl; Phosphorylation (STY)		pacid=19696363 transcript=Si011019m locus=Si011019m.g ID=Si011019m.version2.1 annot-version=v2.1	30.67	5	1	1	1	0	24942	pacid=19696363 transcript=Si011019m locus=Si011019m.g ID=Si011019m.version2.1 annot-version=v2.1
Si014350m	205.13	31	10	3	21	0		pacid=19690687 transcript=Si014350m locus=Si014350m.g ID=Si014350m.version2.1 annot-version=v2.1	30.08	9	1	1	1	0	28380	pacid=19690687 transcript=Si014350m locus=Si014350m.g ID=Si014350m.version2.1 annot-version=v2.1
Si010932m	202.96	38	11	4	26	Phosphorylation (STY)		pacid=19695204 transcript=Si010932m locus=Si010932m.g ID=Si010932m.version2.1 annot-version=v2.1	30.08	9	1	1	1	0	28372	pacid=19695204 transcript=Si010932m locus=Si010932m.g ID=Si010932m.version2.1 annot-version=v2.1
Si009173m	28.45	2	2	2	2	Oxidation (M); Phosphorylation (STY)		pacid=19697442 transcript=Si009173m locus=Si009173m.g ID=Si009173m.version2.1 annot-version=v2.1	28.47	4	2	2	2	Carboxymethyl; Phosphorylation (STY)	167912	pacid=19697442 transcript=Si009173m locus=Si009173m.g ID=Si009173m.version2.1 annot-version=v2.1
Si028853m	52.89	1	1	1	1	0		pacid=19711095 transcript=Si028853m locus=Si028853m.g ID=Si028853m.version2.1 annot-version=v2.1	27.84	4	2	2	2	Phosphorylation (STY)	106608	pacid=19711095 transcript=Si028853m locus=Si028853m.g ID=Si028853m.version2.1 annot-version=v2.1
Si000030m	103.4	10	12	11	15	Phosphorylation (STY)		pacid=19675469 transcript=Si000030m locus=Si000030m.g ID=Si000030m.version2.1 annot-version=v2.1	27.65	2	2	2	3	Carboxymethyl; Phosphorylation (STY)	174805	pacid=19675469 transcript=Si000030m locus=Si000030m.g ID=Si000030m.version2.1 annot-version=v2.1
Si037316m	93.1	16	3	1	17	0		pacid=19682000 transcript=Si037316m locus=Si037316m.g ID=Si037316m.version2.1 annot-version=v2.1	27.25	6	1	1	1	0	25615	pacid=19682000 transcript=Si037316m locus=Si037316m.g ID=Si037316m.version2.1 annot-version=v2.1
Si031505m	93.1	29	3	1	17	0		pacid=19712812 transcript=Si031505m locus=Si031505m.g ID=Si031505m.version2.1 annot-version=v2.1	27.25	10	1	1	1	0	14758	pacid=19712812 transcript=Si031505m locus=Si031505m.g ID=Si031505m.version2.1 annot-version=v2.1
Si024560m	56.47	32	2	2	3	0		pacid=19700580 transcript=Si024560m locus=Si024560m.g ID=Si024560m.version2.1 annot-version=v2.1	26.7	32	1	1	2	0	3635	pacid=19700580 transcript=Si024560m locus=Si024560m.g ID=Si024560m.version2.1 annot-version=v2.1
Si000003m	50.8	1	2	1	4	0		pacid=19675992 transcript=Si000003m locus=Si000003m.g ID=Si000003m.version2.1 annot-version=v2.1	26.16	1	2	2	2	0	270033	pacid=19675992 transcript=Si000003m locus=Si000003m.g ID=Si000003m.version2.1 annot-version=v2.1
Si034039m	90.2	7	5	5	5	Oxidation (M); Phosphorylation (STY)		pacid=19681279 transcript=Si034039m locus=Si034039m.g ID=Si034039m.version2.1 annot-version=v2.1	25.73	2	2	2	2	Phosphorylation (STY)	116452	pacid=19681279 transcript=Si034039m locus=Si034039m.g ID=Si034039m.version2.1 annot-version=v2.1
Si000115m	34.2	3	2	2	2	Phosphorylation (STY)		pacid=19673943 transcript=Si000115m locus=Si000115m.g ID=Si000115m.version2.1 annot-version=v2.1	25.69	1	1	1	1	Phosphorylation (STY)	130517	pacid=19673943 transcript=Si000115m locus=Si000115m.g ID=Si000115m.version2.1 annot-version=v2.1
Si016168m	84.01	2	3	3	4	0		pacid=19690061 transcript=Si016168m locus=Si016168m.g ID=Si016168m.version2.1 annot-version=v2.1	24.81	1	1	1	1	0	122355	pacid=19690061 transcript=Si016168m locus=Si016168m.g ID=Si016168m.version2.1 annot-version=v2.1
Si034373m	122.44	14	10	10	14	Carboxymethyl; Phosphorylation (STY)		pacid=19683565 transcript=Si034373m locus=Si034373m.g ID=Si034373m.version2.1 annot-version=v2.1	24.74	2	1	1	1	Phosphorylation (STY)	81968	pacid=19683565 transcript=Si034373m locus=Si034373m.g ID=Si034373m.version2.1 annot-version=v2.1
Si028659m	40.98	2	2	2	3	Oxidation (M); Phosphorylation (STY)		pacid=19711166 transcript=Si028659m locus=Si028659m.g ID=Si028659m.version2.1 annot-version=v2.1	24.44	1	1	1	1	Oxidation (M); Phosphorylation (STY)	189820	pacid=19711166 transcript=Si028659m locus=Si028659m.g ID=Si028659m.version2.1 annot-version=v2.1
Si009175m	25.35	1	2	1	2	Carboxymethyl; Phosphorylation (STY)		pacid=19695215 transcript=Si009175m locus=Si009175m.g ID=Si009175m.version2.1 annot-version=v2.1	24.4	2	2	2	2	Carboxymethyl	164253	pacid=19695215 transcript=Si009175m locus=Si009175m.g ID=Si009175m.version2.1 annot-version=v2.1
Si025851m	37.36	4	3	3	3	Oxidation (M); Phosphorylation (STY)		pacid=19706367 transcript=Si025851m locus=Si025851m.g ID=Si025851m.version2.1 annot-version=v2.1	24.11	2	1	1	2	Oxidation (M); Phosphorylation (STY)	122957	pacid=19706367 transcript=Si025851m locus=Si025851m.g ID=Si025851m.version2.1 annot-version=v2.1
Si000394m	20.35	2	1	1	1	0		pacid=19676346 transcript=Si000394m locus=Si000394m.g ID=Si000394m.version2.1 annot-version=v2.1	23.97	5	2	2	2	Phosphorylation (STY)	86421	pacid=19676346 transcript=Si000394m locus=Si000394m.g ID=Si000394m.version2.1 annot-version=v2.1
Si016139m	25.15	3	2	2	2	Phosphorylation (STY)		pacid=19688150 transcript=Si016139m locus=Si016139m.g ID=Si016139m.version2.1 annot-version=v2.1	23.88	1	1	1	7	0	125798	pacid=19688150 transcript=Si016139m locus=Si016139m.g ID=Si016139m.version2.1 annot-version=v2.1
Si016064m	24.89	1	1	1	1	Phosphorylation (STY)		pacid=19690139 transcript=Si016064m locus=Si016064m.g ID=Si016064m.version2.1 annot-version=v2.1	23.5	2	2	2	2	Oxidation (M); Phosphorylation (STY)	241543	pacid=19690139 transcript=Si016064m locus=Si016064m.g ID=Si016064m.version2.1 annot-version=v2.1
Si000032m	31.31	3	3	3	3	Phosphorylation (STY)		pacid=19677416 transcript=Si000032m locus=Si000032m.g ID=Si000032m.version2.1 annot-version=v2.1	22.44	1	1	1	1	0	170457	pacid=19677416 transcript=Si000032m locus=Si000032m.g ID=Si000032m.version2.1 annot-version=v2.1
Si005674m	41.46	2	3	3	3	Phosphorylation (STY)		pacid=19702894 transcript=Si005674m locus=Si005674m.g ID=Si005674m.version2.1 annot-version=v2.1	22.31	1	1	1	1	0	186798	pacid=19702894 transcript=Si005674m locus=Si005674m.g ID=Si005674m.version2.1 annot-version=v2.1
Si009406m	39.7	7	3	3	3	0		pacid=19696469 transcript=Si009406m locus=Si009406m.g ID=Si009406m.version2.1 annot-version=v2.1	21.79	2	1	1	1	Phosphorylation (STY)	85998	pacid=19696469 transcript=Si009406m locus=Si009406m.g ID=Si009406m.version2.1 annot-version=v2.1
Si010046m	143.83	18	6	5	7	0		pacid=19694543 transcript=Si010046m locus=Si010046m.g ID=Si010046m.version2.1 annot-version=v2.1	20.4	3	1	1	1	0	47773	pacid=19694543 transcript=Si010046m locus=Si010046m.g ID=Si010046m.version2.1 annot-version=v2.1
Si034091m	20.66	2	1	1	1	0		pacid=19684851 transcript=Si034091m locus=Si034091m.g ID=Si034091m.version2.1 annot-version=v2.1	20.37	2	1	1	1	Phosphorylation (STY)	108801	pacid=19684851 transcript=Si034091m locus=Si034091m.g ID=Si034091m.version2.1 annot-version=v2.1
Si009919m	48.5	3	1	1	2	0		pacid=19693935 transcript=Si009919m locus=Si009919m.g ID=Si009919m.version2.1 annot-version=v2.1	20.16	4	1	1	1	Phosphorylation (STY)	54087	pacid=19693935 transcript=Si009919m locus=Si009919m.g ID=Si009919m.version2.1 annot-version=v2.1
Si016807m	33.23	3	2	2	2	0		pacid=19686334 transcript=Si016807m locus=Si016807m.g ID=Si016807m.version2.1 annot-version=v2.1	20.01	2	1	1	1	0	59993	pacid=19686334 transcript=Si016807m locus=Si016807m.g ID=Si016807m.version2.1 annot-version=v2.1

## Sheet: S3
Table S3. 111 proteins in the pUbi:SiBRI1-eGFP/Ci846 plants without BL treatment
Protein	Replicate1								Replicate2
	-10lgP	Coverage (%)	#Peptides	#Unique	#Spec Sample 1	PTM	Avg. Mass	Description	-10lgP	Coverage (%)	#Peptides	#Unique	#Spec Sample 1	PTM	Avg. Mass	Description
Si018592m	183.19	35	8	8	19	Oxidation (M)	16390	pacid=19689870 transcript=Si018592m locus=Si018592m.g ID=Si018592m.version2.1 annot-version=v2.1	131.35	14	4	4	6	Oxidation (M)	16390	pacid=19689870 transcript=Si018592m locus=Si018592m.g ID=Si018592m.version2.1 annot-version=v2.1
Si011241m	183.19	35	8	8	19	Oxidation (M)	16406	pacid=19697363 transcript=Si011241m locus=Si011241m.g ID=Si011241m.version2.1 annot-version=v2.1	131.35	14	4	4	6	Oxidation (M)	16406	pacid=19697363 transcript=Si011241m locus=Si011241m.g ID=Si011241m.version2.1 annot-version=v2.1
Si002978m	106.61	12	4	4	6	0	22370	pacid=19673430 transcript=Si002978m locus=Si002978m.g ID=Si002978m.version2.1 annot-version=v2.1	130.82	15	5	5	6	0	22370	pacid=19673430 transcript=Si002978m locus=Si002978m.g ID=Si002978m.version2.1 annot-version=v2.1
Si026877m	106.61	12	4	4	6	0	22150	pacid=19708101 transcript=Si026877m locus=Si026877m.g ID=Si026877m.version2.1 annot-version=v2.1	130.82	15	5	5	6	0	22150	pacid=19708101 transcript=Si026877m locus=Si026877m.g ID=Si026877m.version2.1 annot-version=v2.1
Si020881m	147.17	22	5	5	26	0	18997	pacid=19697721 transcript=Si020881m locus=Si020881m.g ID=Si020881m.version2.1 annot-version=v2.1	111.73	32	5	5	5	Phosphorylation (STY)	18997	pacid=19697721 transcript=Si020881m locus=Si020881m.g ID=Si020881m.version2.1 annot-version=v2.1
Si030950m	41.36	19	3	3	3	Carboxymethyl; Phosphorylation (STY)	26351	pacid=19713181 transcript=Si030950m locus=Si030950m.g ID=Si030950m.version2.1 annot-version=v2.1	105.71	15	3	3	5	0	26351	pacid=19713181 transcript=Si030950m locus=Si030950m.g ID=Si030950m.version2.1 annot-version=v2.1
Si032704m	74.99	12	3	2	3	0	29355	pacid=19711653 transcript=Si032704m locus=Si032704m.g ID=Si032704m.version2.1 annot-version=v2.1	97.62	7	2	2	2	0	29355	pacid=19711653 transcript=Si032704m locus=Si032704m.g ID=Si032704m.version2.1 annot-version=v2.1
Si014673m	74.99	28	3	2	3	0	13705	pacid=19691219 transcript=Si014673m locus=Si014673m.g ID=Si014673m.version2.1 annot-version=v2.1	97.62	15	2	2	2	0	13705	pacid=19691219 transcript=Si014673m locus=Si014673m.g ID=Si014673m.version2.1 annot-version=v2.1
Si014672m	74.99	28	3	2	3	0	13707	pacid=19693405 transcript=Si014672m locus=Si014672m.g ID=Si014672m.version2.1 annot-version=v2.1	97.62	15	2	2	2	0	13707	pacid=19693405 transcript=Si014672m locus=Si014672m.g ID=Si014672m.version2.1 annot-version=v2.1
Si023583m	165.27	59	9	9	24	Phosphorylation (STY)	15564	pacid=19700510 transcript=Si023583m locus=Si023583m.g ID=Si023583m.version2.1 annot-version=v2.1	94.22	29	4	4	7	0	15564	pacid=19700510 transcript=Si023583m locus=Si023583m.g ID=Si023583m.version2.1 annot-version=v2.1
Si030040m	363.44	66	36	18	82	Oxidation (M)	44551	pacid=19714101 transcript=Si030040m locus=Si030040m.g ID=Si030040m.version2.1 annot-version=v2.1	93.33	14	5	2	6	0	44551	pacid=19714101 transcript=Si030040m locus=Si030040m.g ID=Si030040m.version2.1 annot-version=v2.1
Si036745m	184.72	22	6	6	26	Carboxymethyl; Phosphorylation (STY)	33273	pacid=19682477 transcript=Si036745m locus=Si036745m.g ID=Si036745m.version2.1 annot-version=v2.1	93.16	8	2	2	3	0	33273	pacid=19682477 transcript=Si036745m locus=Si036745m.g ID=Si036745m.version2.1 annot-version=v2.1
Si030614m	184.72	22	6	6	26	Carboxymethyl; Phosphorylation (STY)	33243	pacid=19711137 transcript=Si030614m locus=Si030614m.g ID=Si030614m.version2.1 annot-version=v2.1	93.16	8	2	2	3	0	33243	pacid=19711137 transcript=Si030614m locus=Si030614m.g ID=Si030614m.version2.1 annot-version=v2.1
Si029176m	302.39	45	24	15	41	Oxidation (M); Phosphorylation (STY)	68411	pacid=19710185 transcript=Si029176m locus=Si029176m.g ID=Si029176m.version2.1 annot-version=v2.1	89.91	6	3	3	4	0	68411	pacid=19710185 transcript=Si029176m locus=Si029176m.g ID=Si029176m.version2.1 annot-version=v2.1
Si035707m	218.02	34	16	10	46	Carboxymethyl; Oxidation (M); Phosphorylation (STY)	46994	pacid=19683720 transcript=Si035707m locus=Si035707m.g ID=Si035707m.version2.1 annot-version=v2.1	88.81	14	4	4	7	Carboxymethyl; Oxidation (M)	46994	pacid=19683720 transcript=Si035707m locus=Si035707m.g ID=Si035707m.version2.1 annot-version=v2.1
Si037928m	144.2	28	7	3	18	0	16214	pacid=19685075 transcript=Si037928m locus=Si037928m.g ID=Si037928m.version2.1 annot-version=v2.1	88.68	24	3	1	5	Oxidation (M); Phosphorylation (STY)	16214	pacid=19685075 transcript=Si037928m locus=Si037928m.g ID=Si037928m.version2.1 annot-version=v2.1
Si037932m	144.2	28	7	3	18	0	16217	pacid=19683955 transcript=Si037932m locus=Si037932m.g ID=Si037932m.version2.1 annot-version=v2.1	88.68	24	3	1	5	Oxidation (M); Phosphorylation (STY)	16217	pacid=19683955 transcript=Si037932m locus=Si037932m.g ID=Si037932m.version2.1 annot-version=v2.1
Si020845m	285.95	44	24	24	102	Carboxymethyl; Oxidation (M)	47315	pacid=19697712 transcript=Si020845m locus=Si020845m.g ID=Si020845m.version2.1 annot-version=v2.1	87.06	27	7	7	13	Oxidation (M); Phosphorylation (STY)	47315	pacid=19697712 transcript=Si020845m locus=Si020845m.g ID=Si020845m.version2.1 annot-version=v2.1
Si004277m	238.52	55	15	0	46	Oxidation (M); Phosphorylation (STY)	41724	pacid=19676513 transcript=Si004277m locus=Si004277m.g ID=Si004277m.version2.1 annot-version=v2.1	84.03	20	5	3	5	Carboxymethyl; Oxidation (M)	41724	pacid=19676513 transcript=Si004277m locus=Si004277m.g ID=Si004277m.version2.1 annot-version=v2.1
Si031163m	130.43	28	5	5	9	0	22055	pacid=19712592 transcript=Si031163m locus=Si031163m.g ID=Si031163m.version2.1 annot-version=v2.1	83.49	18	4	4	4	Phosphorylation (STY)	22055	pacid=19712592 transcript=Si031163m locus=Si031163m.g ID=Si031163m.version2.1 annot-version=v2.1
Si011191m	125.6	45	6	6	11	0	17719	pacid=19697683 transcript=Si011191m locus=Si011191m.g ID=Si011191m.version2.1 annot-version=v2.1	79.35	22	3	3	3	Phosphorylation (STY)	17719	pacid=19697683 transcript=Si011191m locus=Si011191m.g ID=Si011191m.version2.1 annot-version=v2.1
Si018526m	125.6	45	6	6	11	0	17719	pacid=19687626 transcript=Si018526m locus=Si018526m.g ID=Si018526m.version2.1 annot-version=v2.1	79.35	22	3	3	3	Phosphorylation (STY)	17719	pacid=19687626 transcript=Si018526m locus=Si018526m.g ID=Si018526m.version2.1 annot-version=v2.1
Si011190m	125.6	45	6	6	11	0	17719	pacid=19694833 transcript=Si011190m locus=Si011190m.g ID=Si011190m.version2.1 annot-version=v2.1	79.35	22	3	3	3	Phosphorylation (STY)	17719	pacid=19694833 transcript=Si011190m locus=Si011190m.g ID=Si011190m.version2.1 annot-version=v2.1
Si035961m	329.45	68	33	16	68	Carboxymethyl; Oxidation (M); Phosphorylation (STY)	44313	pacid=19679112 transcript=Si035961m locus=Si035961m.g ID=Si035961m.version2.1 annot-version=v2.1	77.16	15	4	2	5	Oxidation (M); Phosphorylation (STY)	44313	pacid=19679112 transcript=Si035961m locus=Si035961m.g ID=Si035961m.version2.1 annot-version=v2.1
Si036200m	233.33	53	15	1	48	Oxidation (M); Phosphorylation (STY)	41797	pacid=19683084 transcript=Si036200m locus=Si036200m.g ID=Si036200m.version2.1 annot-version=v2.1	76.8	15	3	1	3	Carboxymethyl	41797	pacid=19683084 transcript=Si036200m locus=Si036200m.g ID=Si036200m.version2.1 annot-version=v2.1
Si037993m	93.63	29	3	3	6	0	14874	pacid=19684855 transcript=Si037993m locus=Si037993m.g ID=Si037993m.version2.1 annot-version=v2.1	76.71	23	1	1	2	0	14874	pacid=19684855 transcript=Si037993m locus=Si037993m.g ID=Si037993m.version2.1 annot-version=v2.1
Si022558m	179.18	29	9	9	24	0	37158	pacid=19701624 transcript=Si022558m locus=Si022558m.g ID=Si022558m.version2.1 annot-version=v2.1	76.24	7	2	2	3	0	37158	pacid=19701624 transcript=Si022558m locus=Si022558m.g ID=Si022558m.version2.1 annot-version=v2.1
Si026405m	273.31	39	15	14	40	Oxidation (M)	46215	pacid=19707880 transcript=Si026405m locus=Si026405m.g ID=Si026405m.version2.1 annot-version=v2.1	73.79	4	2	2	3	0	46215	pacid=19707880 transcript=Si026405m locus=Si026405m.g ID=Si026405m.version2.1 annot-version=v2.1
Si023556m	123.78	37	4	4	6	0	16484	pacid=19701371 transcript=Si023556m locus=Si023556m.g ID=Si023556m.version2.1 annot-version=v2.1	73	53	5	5	5	Oxidation (M); Phosphorylation (STY)	16484	pacid=19701371 transcript=Si023556m locus=Si023556m.g ID=Si023556m.version2.1 annot-version=v2.1
Si037506m	108.87	13	4	4	20	Oxidation (M)	22877	pacid=19685243 transcript=Si037506m locus=Si037506m.g ID=Si037506m.version2.1 annot-version=v2.1	72.37	10	3	3	3	Oxidation (M)	22877	pacid=19685243 transcript=Si037506m locus=Si037506m.g ID=Si037506m.version2.1 annot-version=v2.1
Si039107m	176.85	33	10	10	29	Carboxymethyl; Oxidation (M); Phosphorylation (STY)	29392	pacid=19679877 transcript=Si039107m locus=Si039107m.g ID=Si039107m.version2.1 annot-version=v2.1	71.82	10	4	4	6	Oxidation (M)	29392	pacid=19679877 transcript=Si039107m locus=Si039107m.g ID=Si039107m.version2.1 annot-version=v2.1
Si020854m	86.16	16	3	2	3	Phosphorylation (STY)	49846	pacid=19697750 transcript=Si020854m locus=Si020854m.g ID=Si020854m.version2.1 annot-version=v2.1	71.17	6	3	2	5	0	49846	pacid=19697750 transcript=Si020854m locus=Si020854m.g ID=Si020854m.version2.1 annot-version=v2.1
Si036750m	204.41	27	9	9	25	0	33068	pacid=19685754 transcript=Si036750m locus=Si036750m.g ID=Si036750m.version2.1 annot-version=v2.1	69.5	9	2	2	3	0	33068	pacid=19685754 transcript=Si036750m locus=Si036750m.g ID=Si036750m.version2.1 annot-version=v2.1
Si031183m	49.31	11	3	3	4	0	22547	pacid=19712297 transcript=Si031183m locus=Si031183m.g ID=Si031183m.version2.1 annot-version=v2.1	68.75	6	3	3	4	0	22547	pacid=19712297 transcript=Si031183m locus=Si031183m.g ID=Si031183m.version2.1 annot-version=v2.1
Si037617m	49.31	11	3	3	4	0	22535	pacid=19683527 transcript=Si037617m locus=Si037617m.g ID=Si037617m.version2.1 annot-version=v2.1	68.75	6	3	3	4	0	22535	pacid=19683527 transcript=Si037617m locus=Si037617m.g ID=Si037617m.version2.1 annot-version=v2.1
Si021917m	173.61	31	12	12	18	Phosphorylation (STY)	49686	pacid=19702450 transcript=Si021917m locus=Si021917m.g ID=Si021917m.version2.1 annot-version=v2.1	68.29	2	1	1	1	0	49686	pacid=19702450 transcript=Si021917m locus=Si021917m.g ID=Si021917m.version2.1 annot-version=v2.1
Si031428m	105.81	28	6	2	9	0	16213	pacid=19713718 transcript=Si031428m locus=Si031428m.g ID=Si031428m.version2.1 annot-version=v2.1	67.89	24	3	1	3	Oxidation (M); Phosphorylation (STY)	16213	pacid=19713718 transcript=Si031428m locus=Si031428m.g ID=Si031428m.version2.1 annot-version=v2.1
Si001873m	214.52	36	10	1	33	Oxidation (M)	41614	pacid=19678575 transcript=Si001873m locus=Si001873m.g ID=Si001873m.version2.1 annot-version=v2.1	63.17	9	2	1	2	0	41614	pacid=19678575 transcript=Si001873m locus=Si001873m.g ID=Si001873m.version2.1 annot-version=v2.1
Si007333m	93.69	17	4	4	4	Phosphorylation (STY)	21050	pacid=19703422 transcript=Si007333m locus=Si007333m.g ID=Si007333m.version2.1 annot-version=v2.1	62.74	21	2	2	2	Oxidation (M)	21050	pacid=19703422 transcript=Si007333m locus=Si007333m.g ID=Si007333m.version2.1 annot-version=v2.1
Si020882m	302.76	42	21	19	65	Oxidation (M); Phosphorylation (STY)	48765	pacid=19697711 transcript=Si020882m locus=Si020882m.g ID=Si020882m.version2.1 annot-version=v2.1	61.53	6	2	2	4	0	48765	pacid=19697711 transcript=Si020882m locus=Si020882m.g ID=Si020882m.version2.1 annot-version=v2.1
Si021656m	189.82	37	13	1	18	Oxidation (M); Phosphorylation (STY)	59026	pacid=19702365 transcript=Si021656m locus=Si021656m.g ID=Si021656m.version2.1 annot-version=v2.1	58.68	12	3	2	4	Carboxymethyl	59026	pacid=19702365 transcript=Si021656m locus=Si021656m.g ID=Si021656m.version2.1 annot-version=v2.1
Si018309m	165.83	36	8	6	31	Oxidation (M)	24363	pacid=19688623 transcript=Si018309m locus=Si018309m.g ID=Si018309m.version2.1 annot-version=v2.1	58.31	7	1	1	1	0	24363	pacid=19688623 transcript=Si018309m locus=Si018309m.g ID=Si018309m.version2.1 annot-version=v2.1
Si002794m	94.74	6	3	3	9	0	25826	pacid=19674286 transcript=Si002794m locus=Si002794m.g ID=Si002794m.version2.1 annot-version=v2.1	57.55	18	3	3	3	Phosphorylation (STY)	25826	pacid=19674286 transcript=Si002794m locus=Si002794m.g ID=Si002794m.version2.1 annot-version=v2.1
Si011017m	167.92	52	11	6	18	Phosphorylation (STY)	24865	pacid=19695832 transcript=Si011017m locus=Si011017m.g ID=Si011017m.version2.1 annot-version=v2.1	57.25	13	2	2	2	0	24865	pacid=19695832 transcript=Si011017m locus=Si011017m.g ID=Si011017m.version2.1 annot-version=v2.1
Si002825m	90.28	17	4	4	5	Phosphorylation (STY)	24608	pacid=19676261 transcript=Si002825m locus=Si002825m.g ID=Si002825m.version2.1 annot-version=v2.1	55.68	9	2	2	2	0	24608	pacid=19676261 transcript=Si002825m locus=Si002825m.g ID=Si002825m.version2.1 annot-version=v2.1
Si027003m	66.09	8	2	2	2	0	14802	pacid=19707707 transcript=Si027003m locus=Si027003m.g ID=Si027003m.version2.1 annot-version=v2.1	53.36	25	3	3	3	0	14802	pacid=19707707 transcript=Si027003m locus=Si027003m.g ID=Si027003m.version2.1 annot-version=v2.1
Si031502m	66.09	8	2	2	2	0	14802	pacid=19710556 transcript=Si031502m locus=Si031502m.g ID=Si031502m.version2.1 annot-version=v2.1	53.36	25	3	3	3	0	14802	pacid=19710556 transcript=Si031502m locus=Si031502m.g ID=Si031502m.version2.1 annot-version=v2.1
Si030867m	174.29	38	12	12	25	Phosphorylation (STY)	29159	pacid=19710171 transcript=Si030867m locus=Si030867m.g ID=Si030867m.version2.1 annot-version=v2.1	53.28	14	3	3	5	Phosphorylation (STY)	29159	pacid=19710171 transcript=Si030867m locus=Si030867m.g ID=Si030867m.version2.1 annot-version=v2.1
Si031110m	194.35	31	11	3	28	Oxidation (M)	24093	pacid=19711099 transcript=Si031110m locus=Si031110m.g ID=Si031110m.version2.1 annot-version=v2.1	53.17	12	1	1	2	0	24093	pacid=19711099 transcript=Si031110m locus=Si031110m.g ID=Si031110m.version2.1 annot-version=v2.1
Si037535m	148.57	28	6	6	10	Oxidation (M)	23684	pacid=19683763 transcript=Si037535m locus=Si037535m.g ID=Si037535m.version2.1 annot-version=v2.1	52.99	6	1	1	1	0	23684	pacid=19683763 transcript=Si037535m locus=Si037535m.g ID=Si037535m.version2.1 annot-version=v2.1
Si007291m	169.09	30	10	6	25	Oxidation (M)	24080	pacid=19702884 transcript=Si007291m locus=Si007291m.g ID=Si007291m.version2.1 annot-version=v2.1	50.45	12	1	1	4	0	24080	pacid=19702884 transcript=Si007291m locus=Si007291m.g ID=Si007291m.version2.1 annot-version=v2.1
Si031112m	178.67	30	9	1	26	Oxidation (M)	24103	pacid=19709723 transcript=Si031112m locus=Si031112m.g ID=Si031112m.version2.1 annot-version=v2.1	48.29	12	1	1	1	0	24103	pacid=19709723 transcript=Si031112m locus=Si031112m.g ID=Si031112m.version2.1 annot-version=v2.1
Si021039m	134.53	10	10	5	13	Oxidation (M); Phosphorylation (STY)	121722	pacid=19701343 transcript=Si021039m locus=Si021039m.g ID=Si021039m.version2.1 annot-version=v2.1	48.04	3	2	2	2	Carboxymethyl; Phosphorylation (STY)	121722	pacid=19701343 transcript=Si021039m locus=Si021039m.g ID=Si021039m.version2.1 annot-version=v2.1
Si035089m	43.54	5	2	2	3	0	59625	pacid=19683173 transcript=Si035089m locus=Si035089m.g ID=Si035089m.version2.1 annot-version=v2.1	48.03	2	1	1	1	0	59625	pacid=19683173 transcript=Si035089m locus=Si035089m.g ID=Si035089m.version2.1 annot-version=v2.1
Si037371m	75.63	23	4	4	5	0	24858	pacid=19682861 transcript=Si037371m locus=Si037371m.g ID=Si037371m.version2.1 annot-version=v2.1	46.76	8	2	2	2	Oxidation (M)	24858	pacid=19682861 transcript=Si037371m locus=Si037371m.g ID=Si037371m.version2.1 annot-version=v2.1
Si031101m	103.94	17	4	4	6	0	22441	pacid=19712119 transcript=Si031101m locus=Si031101m.g ID=Si031101m.version2.1 annot-version=v2.1	42.32	7	1	1	1	0	22441	pacid=19712119 transcript=Si031101m locus=Si031101m.g ID=Si031101m.version2.1 annot-version=v2.1
Si018544m	104.87	18	5	5	9	Phosphorylation (STY)	18186	pacid=19686713 transcript=Si018544m locus=Si018544m.g ID=Si018544m.version2.1 annot-version=v2.1	41.95	7	1	1	1	0	18186	pacid=19686713 transcript=Si018544m locus=Si018544m.g ID=Si018544m.version2.1 annot-version=v2.1
Si003291m	98.61	25	4	4	8	0	15340	pacid=19677249 transcript=Si003291m locus=Si003291m.g ID=Si003291m.version2.1 annot-version=v2.1	41.87	6	1	1	1	0	15340	pacid=19677249 transcript=Si003291m locus=Si003291m.g ID=Si003291m.version2.1 annot-version=v2.1
Si000002m	75.1	2	4	4	5	Phosphorylation (STY)	271222	pacid=19675539 transcript=Si000002m locus=Si000002m.g ID=Si000002m.version2.1 annot-version=v2.1	41.57	1	1	1	1	Oxidation (M)	271222	pacid=19675539 transcript=Si000002m locus=Si000002m.g ID=Si000002m.version2.1 annot-version=v2.1
Si028635m	138.28	4	13	13	16	Carboxymethyl; Oxidation (M); Phosphorylation (STY)	541180	pacid=19713234 transcript=Si028635m locus=Si028635m.g ID=Si028635m.version2.1 annot-version=v2.1	40.37	2	5	5	5	Carboxymethyl; Phosphorylation (STY)	541180	pacid=19713234 transcript=Si028635m locus=Si028635m.g ID=Si028635m.version2.1 annot-version=v2.1
Si033827m	52.73	2	4	4	4	Oxidation (M); Phosphorylation (STY)	383397	pacid=19681671 transcript=Si033827m locus=Si033827m.g ID=Si033827m.version2.1 annot-version=v2.1	40.3	3	4	4	4	Carboxymethyl; Phosphorylation (STY)	383397	pacid=19681671 transcript=Si033827m locus=Si033827m.g ID=Si033827m.version2.1 annot-version=v2.1
Si002374m	130.32	31	9	8	22	Oxidation (M)	34516	pacid=19675254 transcript=Si002374m locus=Si002374m.g ID=Si002374m.version2.1 annot-version=v2.1	40.15	3	1	1	3	0	34516	pacid=19675254 transcript=Si002374m locus=Si002374m.g ID=Si002374m.version2.1 annot-version=v2.1
Si008269m	24.64	2	2	2	2	0	162205	pacid=19705231 transcript=Si008269m locus=Si008269m.g ID=Si008269m.version2.1 annot-version=v2.1	38.49	2	2	2	3	Phosphorylation (STY)	162205	pacid=19705231 transcript=Si008269m locus=Si008269m.g ID=Si008269m.version2.1 annot-version=v2.1
Si018102m	121.28	19	5	5	12	0	28096	pacid=19688922 transcript=Si018102m locus=Si018102m.g ID=Si018102m.version2.1 annot-version=v2.1	37.34	5	1	1	1	0	28096	pacid=19688922 transcript=Si018102m locus=Si018102m.g ID=Si018102m.version2.1 annot-version=v2.1
Si022229m	33.46	2	1	1	1	0	45910	pacid=19700908 transcript=Si022229m locus=Si022229m.g ID=Si022229m.version2.1 annot-version=v2.1	36.99	4	1	1	1	0	45910	pacid=19700908 transcript=Si022229m locus=Si022229m.g ID=Si022229m.version2.1 annot-version=v2.1
Si022040m	251.66	36	18	2	64	Oxidation (M)	49266	pacid=19698990 transcript=Si022040m locus=Si022040m.g ID=Si022040m.version2.1 annot-version=v2.1	36.44	13	3	3	3	Oxidation (M); Phosphorylation (STY)	49266	pacid=19698990 transcript=Si022040m locus=Si022040m.g ID=Si022040m.version2.1 annot-version=v2.1
Si022039m	251.66	36	18	2	64	Oxidation (M)	49266	pacid=19700519 transcript=Si022039m locus=Si022039m.g ID=Si022039m.version2.1 annot-version=v2.1	36.44	13	3	3	3	Oxidation (M); Phosphorylation (STY)	49266	pacid=19700519 transcript=Si022039m locus=Si022039m.g ID=Si022039m.version2.1 annot-version=v2.1
Si022036m	251.66	36	18	2	64	Oxidation (M)	49266	pacid=19697859 transcript=Si022036m locus=Si022036m.g ID=Si022036m.version2.1 annot-version=v2.1	36.44	13	3	3	3	Oxidation (M); Phosphorylation (STY)	49266	pacid=19697859 transcript=Si022036m locus=Si022036m.g ID=Si022036m.version2.1 annot-version=v2.1
Si022037m	251.66	36	18	2	64	Oxidation (M)	49266	pacid=19699595 transcript=Si022037m locus=Si022037m.g ID=Si022037m.version2.1 annot-version=v2.1	36.44	13	3	3	3	Oxidation (M); Phosphorylation (STY)	49266	pacid=19699595 transcript=Si022037m locus=Si022037m.g ID=Si022037m.version2.1 annot-version=v2.1
Si022045m	251.66	36	18	2	64	Oxidation (M)	49266	pacid=19699640 transcript=Si022045m locus=Si022045m.g ID=Si022045m.version2.1 annot-version=v2.1	36.44	13	3	3	3	Oxidation (M); Phosphorylation (STY)	49266	pacid=19699640 transcript=Si022045m locus=Si022045m.g ID=Si022045m.version2.1 annot-version=v2.1
Si022034m	252.54	36	17	1	62	Oxidation (M)	49252	pacid=19701001 transcript=Si022034m locus=Si022034m.g ID=Si022034m.version2.1 annot-version=v2.1	36.44	13	3	3	3	Oxidation (M); Phosphorylation (STY)	49252	pacid=19701001 transcript=Si022034m locus=Si022034m.g ID=Si022034m.version2.1 annot-version=v2.1
Si022033m	252.54	36	17	1	62	Oxidation (M)	49252	pacid=19697906 transcript=Si022033m locus=Si022033m.g ID=Si022033m.version2.1 annot-version=v2.1	36.44	13	3	3	3	Oxidation (M); Phosphorylation (STY)	49252	pacid=19697906 transcript=Si022033m locus=Si022033m.g ID=Si022033m.version2.1 annot-version=v2.1
Si000006m	25.65	1	2	2	2	Carboxymethyl	236722	pacid=19675258 transcript=Si000006m locus=Si000006m.g ID=Si000006m.version2.1 annot-version=v2.1	35.73	1	2	2	2	0	236722	pacid=19675258 transcript=Si000006m locus=Si000006m.g ID=Si000006m.version2.1 annot-version=v2.1
Si024560m	65.77	32	2	2	11	0	3635	pacid=19700580 transcript=Si024560m locus=Si024560m.g ID=Si024560m.version2.1 annot-version=v2.1	34.24	23	1	1	1	0	3635	pacid=19700580 transcript=Si024560m locus=Si024560m.g ID=Si024560m.version2.1 annot-version=v2.1
Si000003m	56.8	3	5	3	5	Carboxymethyl; Oxidation (M); Phosphorylation (STY)	270033	pacid=19675992 transcript=Si000003m locus=Si000003m.g ID=Si000003m.version2.1 annot-version=v2.1	33.66	2	3	3	4	Carboxymethyl; Phosphorylation (STY)	270033	pacid=19675992 transcript=Si000003m locus=Si000003m.g ID=Si000003m.version2.1 annot-version=v2.1
Si036365m	70.29	10	2	2	2	0	37138	pacid=19679640 transcript=Si036365m locus=Si036365m.g ID=Si036365m.version2.1 annot-version=v2.1	33.41	4	1	1	1	0	37138	pacid=19679640 transcript=Si036365m locus=Si036365m.g ID=Si036365m.version2.1 annot-version=v2.1
Si013261m	115.46	8	4	4	5	Phosphorylation (STY)	90156	pacid=19691365 transcript=Si013261m locus=Si013261m.g ID=Si013261m.version2.1 annot-version=v2.1	33.22	3	2	2	3	Phosphorylation (STY)	90156	pacid=19691365 transcript=Si013261m locus=Si013261m.g ID=Si013261m.version2.1 annot-version=v2.1
Si039987m	200.78	13	23	23	26	Carboxymethyl; Oxidation (M); Phosphorylation (STY)	269006	pacid=19680991 transcript=Si039987m locus=Si039987m.g ID=Si039987m.version2.1 annot-version=v2.1	32.66	2	2	2	3	Phosphorylation (STY)	269006	pacid=19680991 transcript=Si039987m locus=Si039987m.g ID=Si039987m.version2.1 annot-version=v2.1
Si017082m	121.7	11	5	1	12	Carboxymethyl; Oxidation (M)	51746	pacid=19689567 transcript=Si017082m locus=Si017082m.g ID=Si017082m.version2.1 annot-version=v2.1	32.61	3	1	1	1	0	51746	pacid=19689567 transcript=Si017082m locus=Si017082m.g ID=Si017082m.version2.1 annot-version=v2.1
Si014034m	127.43	20	6	2	14	Oxidation (M)	36598	pacid=19692052 transcript=Si014034m locus=Si014034m.g ID=Si014034m.version2.1 annot-version=v2.1	32.61	4	1	1	1	0	36598	pacid=19692052 transcript=Si014034m locus=Si014034m.g ID=Si014034m.version2.1 annot-version=v2.1
Si014486m	34.4	9	2	2	2	0	21599	pacid=19692331 transcript=Si014486m locus=Si014486m.g ID=Si014486m.version2.1 annot-version=v2.1	32.05	7	1	1	1	Oxidation (M)	21599	pacid=19692331 transcript=Si014486m locus=Si014486m.g ID=Si014486m.version2.1 annot-version=v2.1
Si028663m	23.42	2	2	2	2	Carboxymethyl; Oxidation (M)	181362	pacid=19711673 transcript=Si028663m locus=Si028663m.g ID=Si028663m.version2.1 annot-version=v2.1	29.85	1	1	1	1	Oxidation (M)	181362	pacid=19711673 transcript=Si028663m locus=Si028663m.g ID=Si028663m.version2.1 annot-version=v2.1
Si022999m	79.12	10	4	2	5	0	29689	pacid=19702109 transcript=Si022999m locus=Si022999m.g ID=Si022999m.version2.1 annot-version=v2.1	29.84	11	2	2	2	Oxidation (M)	29689	pacid=19702109 transcript=Si022999m locus=Si022999m.g ID=Si022999m.version2.1 annot-version=v2.1
Si033882m	20.81	1	1	1	2	Phosphorylation (STY)	167617	pacid=19681494 transcript=Si033882m locus=Si033882m.g ID=Si033882m.version2.1 annot-version=v2.1	29.22	2	2	2	2	Phosphorylation (STY)	167617	pacid=19681494 transcript=Si033882m locus=Si033882m.g ID=Si033882m.version2.1 annot-version=v2.1
Si011205m	40.9	19	2	1	2	0	18390	pacid=19697299 transcript=Si011205m locus=Si011205m.g ID=Si011205m.version2.1 annot-version=v2.1	28.81	11	1	1	1	0	18390	pacid=19697299 transcript=Si011205m locus=Si011205m.g ID=Si011205m.version2.1 annot-version=v2.1
Si014869m	20.16	3	1	1	1	0	86719	pacid=19692698 transcript=Si014869m locus=Si014869m.g ID=Si014869m.version2.1 annot-version=v2.1	28.28	2	1	1	1	0	86719	pacid=19692698 transcript=Si014869m locus=Si014869m.g ID=Si014869m.version2.1 annot-version=v2.1
Si033846m	21.73	1	1	1	1	0	229650	pacid=19685296 transcript=Si033846m locus=Si033846m.g ID=Si033846m.version2.1 annot-version=v2.1	27.63	2	2	2	2	Phosphorylation (STY)	229650	pacid=19685296 transcript=Si033846m locus=Si033846m.g ID=Si033846m.version2.1 annot-version=v2.1
Si037026m	208.07	37	13	13	29	Carboxymethyl; Oxidation (M); Phosphorylation (STY)	28528	pacid=19684754 transcript=Si037026m locus=Si037026m.g ID=Si037026m.version2.1 annot-version=v2.1	26.8	5	1	1	1	0	28528	pacid=19684754 transcript=Si037026m locus=Si037026m.g ID=Si037026m.version2.1 annot-version=v2.1
Si005786m	25.45	3	2	2	2	Carboxymethyl	107936	pacid=19705759 transcript=Si005786m locus=Si005786m.g ID=Si005786m.version2.1 annot-version=v2.1	26.73	3	2	2	2	Carboxymethyl	107936	pacid=19705759 transcript=Si005786m locus=Si005786m.g ID=Si005786m.version2.1 annot-version=v2.1
Si026958m	80.44	13	3	3	4	0	16745	pacid=19707638 transcript=Si026958m locus=Si026958m.g ID=Si026958m.version2.1 annot-version=v2.1	26.67	8	1	1	1	0	16745	pacid=19707638 transcript=Si026958m locus=Si026958m.g ID=Si026958m.version2.1 annot-version=v2.1
Si011704m	80.44	12	3	3	4	0	18301	pacid=19694572 transcript=Si011704m locus=Si011704m.g ID=Si011704m.version2.1 annot-version=v2.1	26.67	7	1	1	1	0	18301	pacid=19694572 transcript=Si011704m locus=Si011704m.g ID=Si011704m.version2.1 annot-version=v2.1
Si016271m	161.77	11	7	7	12	Oxidation (M)	97338	pacid=19687505 transcript=Si016271m locus=Si016271m.g ID=Si016271m.version2.1 annot-version=v2.1	26.35	7	2	2	2	Phosphorylation (STY)	97338	pacid=19687505 transcript=Si016271m locus=Si016271m.g ID=Si016271m.version2.1 annot-version=v2.1
Si028637m	24.48	1	2	2	2	Carboxymethyl	392407	pacid=19712476 transcript=Si028637m locus=Si028637m.g ID=Si028637m.version2.1 annot-version=v2.1	26.12	1	1	1	1	0	392407	pacid=19712476 transcript=Si028637m locus=Si028637m.g ID=Si028637m.version2.1 annot-version=v2.1
Si016659m	208.54	29	11	5	17	Phosphorylation (STY)	68395	pacid=19689663 transcript=Si016659m locus=Si016659m.g ID=Si016659m.version2.1 annot-version=v2.1	25.98	4	1	1	1	0	68395	pacid=19689663 transcript=Si016659m locus=Si016659m.g ID=Si016659m.version2.1 annot-version=v2.1
Si034373m	237.17	25	19	19	34	Oxidation (M)	81968	pacid=19683565 transcript=Si034373m locus=Si034373m.g ID=Si034373m.version2.1 annot-version=v2.1	25.11	2	1	1	1	0	81968	pacid=19683565 transcript=Si034373m locus=Si034373m.g ID=Si034373m.version2.1 annot-version=v2.1
Si029178m	32.51	2	1	1	1	0	70483	pacid=19712923 transcript=Si029178m locus=Si029178m.g ID=Si029178m.version2.1 annot-version=v2.1	25.01	2	1	1	1	0	70483	pacid=19712923 transcript=Si029178m locus=Si029178m.g ID=Si029178m.version2.1 annot-version=v2.1
Si013650m	66.69	3	1	1	4	0	53324	pacid=19691794 transcript=Si013650m locus=Si013650m.g ID=Si013650m.version2.1 annot-version=v2.1	23.49	8	2	2	2	Carboxymethyl	53324	pacid=19691794 transcript=Si013650m locus=Si013650m.g ID=Si013650m.version2.1 annot-version=v2.1
Si017049m	66.69	3	1	1	4	0	53352	pacid=19690560 transcript=Si017049m locus=Si017049m.g ID=Si017049m.version2.1 annot-version=v2.1	23.49	8	2	2	2	Carboxymethyl	53352	pacid=19690560 transcript=Si017049m locus=Si017049m.g ID=Si017049m.version2.1 annot-version=v2.1
Si039482m	31.77	1	1	1	1	0	101107	pacid=19682781 transcript=Si039482m locus=Si039482m.g ID=Si039482m.version2.1 annot-version=v2.1	23.37	3	1	1	1	Phosphorylation (STY)	101107	pacid=19682781 transcript=Si039482m locus=Si039482m.g ID=Si039482m.version2.1 annot-version=v2.1
Si017313m	85.77	16	4	3	4	Phosphorylation (STY)	47159	pacid=19687793 transcript=Si017313m locus=Si017313m.g ID=Si017313m.version2.1 annot-version=v2.1	23.16	12	2	2	2	Phosphorylation (STY)	47159	pacid=19687793 transcript=Si017313m locus=Si017313m.g ID=Si017313m.version2.1 annot-version=v2.1
Si016063m	269.56	20	41	41	60	Carboxymethyl; Oxidation (M); Phosphorylation (STY)	246280	pacid=19687022 transcript=Si016063m locus=Si016063m.g ID=Si016063m.version2.1 annot-version=v2.1	22.91	2	2	2	2	Phosphorylation (STY)	246280	pacid=19687022 transcript=Si016063m locus=Si016063m.g ID=Si016063m.version2.1 annot-version=v2.1
Si018671m	37.6	7	1	1	1	0	15392	pacid=19690207 transcript=Si018671m locus=Si018671m.g ID=Si018671m.version2.1 annot-version=v2.1	22.39	7	1	1	2	Phosphorylation (STY)	15392	pacid=19690207 transcript=Si018671m locus=Si018671m.g ID=Si018671m.version2.1 annot-version=v2.1
Si011285m	37.6	7	1	1	1	0	15547	pacid=19694318 transcript=Si011285m locus=Si011285m.g ID=Si011285m.version2.1 annot-version=v2.1	22.39	7	1	1	2	Phosphorylation (STY)	15547	pacid=19694318 transcript=Si011285m locus=Si011285m.g ID=Si011285m.version2.1 annot-version=v2.1
Si016284m	179.76	17	11	11	15	Phosphorylation (STY)	96361	pacid=19690079 transcript=Si016284m locus=Si016284m.g ID=Si016284m.version2.1 annot-version=v2.1	22.17	2	1	1	1	0	96361	pacid=19690079 transcript=Si016284m locus=Si016284m.g ID=Si016284m.version2.1 annot-version=v2.1
Si000030m	163.98	11	15	10	20	Carboxymethyl; Oxidation (M); Phosphorylation (STY)	174805	pacid=19675469 transcript=Si000030m locus=Si000030m.g ID=Si000030m.version2.1 annot-version=v2.1	22.07	1	1	1	1	Phosphorylation (STY)	174805	pacid=19675469 transcript=Si000030m locus=Si000030m.g ID=Si000030m.version2.1 annot-version=v2.1
Si020876m	138.87	6	6	6	8	Phosphorylation (STY)	99535	pacid=19697715 transcript=Si020876m locus=Si020876m.g ID=Si020876m.version2.1 annot-version=v2.1	21.31	3	1	1	1	Carboxymethyl; Oxidation (M); Phosphorylation (STY)	99535	pacid=19697715 transcript=Si020876m locus=Si020876m.g ID=Si020876m.version2.1 annot-version=v2.1
Si013638m	93.35	4	2	2	2	0	55590	pacid=19691768 transcript=Si013638m locus=Si013638m.g ID=Si013638m.version2.1 annot-version=v2.1	21.24	4	1	1	3	0	55590	pacid=19691768 transcript=Si013638m locus=Si013638m.g ID=Si013638m.version2.1 annot-version=v2.1
Si029435m	24.53	4	1	1	1	0	59968	pacid=19710384 transcript=Si029435m locus=Si029435m.g ID=Si029435m.version2.1 annot-version=v2.1	20.87	4	1	1	1	Carboxymethyl	59968	pacid=19710384 transcript=Si029435m locus=Si029435m.g ID=Si029435m.version2.1 annot-version=v2.1
Si024273m	41.77	4	1	1	1	0	30649	pacid=19700959 transcript=Si024273m locus=Si024273m.g ID=Si024273m.version2.1 annot-version=v2.1	20.39	4	1	1	1	0	30649	pacid=19700959 transcript=Si024273m locus=Si024273m.g ID=Si024273m.version2.1 annot-version=v2.1
Si028932m	150	14	9	9	12	Oxidation (M)	92427	pacid=19713688 transcript=Si028932m locus=Si028932m.g ID=Si028932m.version2.1 annot-version=v2.1	20.2	2	1	1	1	Phosphorylation (STY)	92427	pacid=19713688 transcript=Si028932m locus=Si028932m.g ID=Si028932m.version2.1 annot-version=v2.1
Si025824m	124.24	7	6	4	6	Oxidation (M); Phosphorylation (STY)	143681	pacid=19707263 transcript=Si025824m locus=Si025824m.g ID=Si025824m.version2.1 annot-version=v2.1	20.02	2	1	1	1	0	143681	pacid=19707263 transcript=Si025824m locus=Si025824m.g ID=Si025824m.version2.1 annot-version=v2.1

## Sheet: S4
Table S4. 109 proteins in the pUbi:SiBRI1-eGFP/Ci846 plants with BL treatment
Protein	Replicate1								Replicate2
	-10lgP	Coverage (%)	#Peptides	#Unique	#Spec Sample 1	PTM	Avg. Mass	Description	-10lgP	Coverage (%)	#Peptides	#Unique	#Spec Sample 1	PTM	Avg. Mass	Description
Si010261m	261.01	46	19	13	69	Carboxymethyl; Oxidation (M)	42615	pacid=19693957 transcript=Si010261m locus=Si010261m.g ID=Si010261m.version2.1 annot-version=v2.1	113.05	15	5	4	8	0	42615	pacid=19693957 transcript=Si010261m locus=Si010261m.g ID=Si010261m.version2.1 annot-version=v2.1
Si030040m	375.63	62	27	12	54	Oxidation (M)	44551	pacid=19714101 transcript=Si030040m locus=Si030040m.g ID=Si030040m.version2.1 annot-version=v2.1	108.29	11	4	4	5	0	44551	pacid=19714101 transcript=Si030040m locus=Si030040m.g ID=Si030040m.version2.1 annot-version=v2.1
Si018592m	156.74	35	7	1	19	Oxidation (M)	16390	pacid=19689870 transcript=Si018592m locus=Si018592m.g ID=Si018592m.version2.1 annot-version=v2.1	100.77	11	3	3	3	0	16390	pacid=19689870 transcript=Si018592m locus=Si018592m.g ID=Si018592m.version2.1 annot-version=v2.1
Si007432m	169.24	35	9	3	21	Oxidation (M)	16331	pacid=19703365 transcript=Si007432m locus=Si007432m.g ID=Si007432m.version2.1 annot-version=v2.1	100.77	11	3	3	3	0	16331	pacid=19703365 transcript=Si007432m locus=Si007432m.g ID=Si007432m.version2.1 annot-version=v2.1
Si011241m	156.74	35	7	1	19	Oxidation (M)	16406	pacid=19697363 transcript=Si011241m locus=Si011241m.g ID=Si011241m.version2.1 annot-version=v2.1	100.77	11	3	3	3	0	16406	pacid=19697363 transcript=Si011241m locus=Si011241m.g ID=Si011241m.version2.1 annot-version=v2.1
Si020845m	400.09	56	34	34	155	Carboxymethyl; Oxidation (M)	47315	pacid=19697712 transcript=Si020845m locus=Si020845m.g ID=Si020845m.version2.1 annot-version=v2.1	99.53	15	7	7	12	0	47315	pacid=19697712 transcript=Si020845m locus=Si020845m.g ID=Si020845m.version2.1 annot-version=v2.1
Si030950m	110.77	30	5	5	6	0	26351	pacid=19713181 transcript=Si030950m locus=Si030950m.g ID=Si030950m.version2.1 annot-version=v2.1	98.17	16	4	4	5	0	26351	pacid=19713181 transcript=Si030950m locus=Si030950m.g ID=Si030950m.version2.1 annot-version=v2.1
Si021917m	224.29	27	13	10	31	Phosphorylation (STY)	49686	pacid=19702450 transcript=Si021917m locus=Si021917m.g ID=Si021917m.version2.1 annot-version=v2.1	97.91	10	4	4	5	0	49686	pacid=19702450 transcript=Si021917m locus=Si021917m.g ID=Si021917m.version2.1 annot-version=v2.1
Si020881m	165.99	22	6	6	34	0	18997	pacid=19697721 transcript=Si020881m locus=Si020881m.g ID=Si020881m.version2.1 annot-version=v2.1	97.18	22	5	5	5	0	18997	pacid=19697721 transcript=Si020881m locus=Si020881m.g ID=Si020881m.version2.1 annot-version=v2.1
Si035707m	270.04	42	21	15	66	Carboxymethyl; Oxidation (M)	46994	pacid=19683720 transcript=Si035707m locus=Si035707m.g ID=Si035707m.version2.1 annot-version=v2.1	93.51	12	4	3	6	Carboxymethyl	46994	pacid=19683720 transcript=Si035707m locus=Si035707m.g ID=Si035707m.version2.1 annot-version=v2.1
Si029176m	302.37	33	20	11	45	Oxidation (M)	68411	pacid=19710185 transcript=Si029176m locus=Si029176m.g ID=Si029176m.version2.1 annot-version=v2.1	91.25	3	2	2	4	0	68411	pacid=19710185 transcript=Si029176m locus=Si029176m.g ID=Si029176m.version2.1 annot-version=v2.1
Si034642m	274	30	15	6	31	Oxidation (M); Phosphorylation (STY)	68070	pacid=19679285 transcript=Si034642m locus=Si034642m.g ID=Si034642m.version2.1 annot-version=v2.1	91.25	3	2	2	4	0	68070	pacid=19679285 transcript=Si034642m locus=Si034642m.g ID=Si034642m.version2.1 annot-version=v2.1
Si022558m	171.8	24	9	9	28	Oxidation (M)	37158	pacid=19701624 transcript=Si022558m locus=Si022558m.g ID=Si022558m.version2.1 annot-version=v2.1	90.51	11	3	3	3	Oxidation (M); Phosphorylation (STY)	37158	pacid=19701624 transcript=Si022558m locus=Si022558m.g ID=Si022558m.version2.1 annot-version=v2.1
Si022368m	294.35	48	19	1	52	Oxidation (M); Phosphorylation (STY)	41710	pacid=19699073 transcript=Si022368m locus=Si022368m.g ID=Si022368m.version2.1 annot-version=v2.1	86.04	15	3	1	4	Carboxymethyl; Oxidation (M)	41710	pacid=19699073 transcript=Si022368m locus=Si022368m.g ID=Si022368m.version2.1 annot-version=v2.1
Si032704m	109.38	19	5	3	6	Phosphorylation (STY)	29355	pacid=19711653 transcript=Si032704m locus=Si032704m.g ID=Si032704m.version2.1 annot-version=v2.1	81.86	11	3	3	3	0	29355	pacid=19711653 transcript=Si032704m locus=Si032704m.g ID=Si032704m.version2.1 annot-version=v2.1
Si004277m	309.07	54	22	1	59	Oxidation (M); Phosphorylation (STY)	41724	pacid=19676513 transcript=Si004277m locus=Si004277m.g ID=Si004277m.version2.1 annot-version=v2.1	81.18	15	3	1	4	Carboxymethyl; Oxidation (M)	41724	pacid=19676513 transcript=Si004277m locus=Si004277m.g ID=Si004277m.version2.1 annot-version=v2.1
Si039606m	301.29	50	20	0	58	Oxidation (M)	38794	pacid=19679021 transcript=Si039606m locus=Si039606m.g ID=Si039606m.version2.1 annot-version=v2.1	81.18	16	3	1	4	Carboxymethyl; Oxidation (M)	38794	pacid=19679021 transcript=Si039606m locus=Si039606m.g ID=Si039606m.version2.1 annot-version=v2.1
Si010361m	314.73	57	24	1	63	Oxidation (M); Phosphorylation (STY)	41683	pacid=19694604 transcript=Si010361m locus=Si010361m.g ID=Si010361m.version2.1 annot-version=v2.1	81.18	15	3	1	4	Carboxymethyl; Oxidation (M)	41683	pacid=19694604 transcript=Si010361m locus=Si010361m.g ID=Si010361m.version2.1 annot-version=v2.1
Si036741m	147.35	17	5	5	22	Phosphorylation (STY)	33399	pacid=19684571 transcript=Si036741m locus=Si036741m.g ID=Si036741m.version2.1 annot-version=v2.1	73.43	8	2	2	3	0	33399	pacid=19684571 transcript=Si036741m locus=Si036741m.g ID=Si036741m.version2.1 annot-version=v2.1
Si023583m	158.06	54	9	9	28	0	15564	pacid=19700510 transcript=Si023583m locus=Si023583m.g ID=Si023583m.version2.1 annot-version=v2.1	73.24	26	3	3	3	0	15564	pacid=19700510 transcript=Si023583m locus=Si023583m.g ID=Si023583m.version2.1 annot-version=v2.1
Si014034m	171.34	32	10	4	30	Oxidation (M); Phosphorylation (STY)	36598	pacid=19692052 transcript=Si014034m locus=Si014034m.g ID=Si014034m.version2.1 annot-version=v2.1	71.73	18	3	3	6	Phosphorylation (STY)	36598	pacid=19692052 transcript=Si014034m locus=Si014034m.g ID=Si014034m.version2.1 annot-version=v2.1
Si011191m	119.2	41	5	5	11	0	17719	pacid=19697683 transcript=Si011191m locus=Si011191m.g ID=Si011191m.version2.1 annot-version=v2.1	70.11	32	4	4	5	0	17719	pacid=19697683 transcript=Si011191m locus=Si011191m.g ID=Si011191m.version2.1 annot-version=v2.1
Si018526m	119.2	41	5	5	11	0	17719	pacid=19687626 transcript=Si018526m locus=Si018526m.g ID=Si018526m.version2.1 annot-version=v2.1	70.11	32	4	4	5	0	17719	pacid=19687626 transcript=Si018526m locus=Si018526m.g ID=Si018526m.version2.1 annot-version=v2.1
Si011190m	119.2	41	5	5	11	0	17719	pacid=19694833 transcript=Si011190m locus=Si011190m.g ID=Si011190m.version2.1 annot-version=v2.1	70.11	32	4	4	5	0	17719	pacid=19694833 transcript=Si011190m locus=Si011190m.g ID=Si011190m.version2.1 annot-version=v2.1
Si000895m	227.62	28	13	12	25	Oxidation (M)	58867	pacid=19677586 transcript=Si000895m locus=Si000895m.g ID=Si000895m.version2.1 annot-version=v2.1	68.05	9	2	2	2	0	58867	pacid=19677586 transcript=Si000895m locus=Si000895m.g ID=Si000895m.version2.1 annot-version=v2.1
Si000682m	227.62	25	13	12	25	Oxidation (M)	66632	pacid=19678158 transcript=Si000682m locus=Si000682m.g ID=Si000682m.version2.1 annot-version=v2.1	68.05	8	2	2	2	0	66632	pacid=19678158 transcript=Si000682m locus=Si000682m.g ID=Si000682m.version2.1 annot-version=v2.1
Si021656m	227.62	28	13	12	25	Oxidation (M)	59026	pacid=19702365 transcript=Si021656m locus=Si021656m.g ID=Si021656m.version2.1 annot-version=v2.1	68.05	9	2	2	2	0	59026	pacid=19702365 transcript=Si021656m locus=Si021656m.g ID=Si021656m.version2.1 annot-version=v2.1
Si003071m	119.66	25	4	4	13	0	18492	pacid=19676751 transcript=Si003071m locus=Si003071m.g ID=Si003071m.version2.1 annot-version=v2.1	67.34	9	1	1	1	0	18492	pacid=19676751 transcript=Si003071m locus=Si003071m.g ID=Si003071m.version2.1 annot-version=v2.1
Si037535m	166.1	19	7	6	22	Oxidation (M)	23684	pacid=19683763 transcript=Si037535m locus=Si037535m.g ID=Si037535m.version2.1 annot-version=v2.1	63.56	16	3	3	3	Oxidation (M)	23684	pacid=19683763 transcript=Si037535m locus=Si037535m.g ID=Si037535m.version2.1 annot-version=v2.1
Si020882m	343.52	52	27	20	94	Oxidation (M); Phosphorylation (STY)	48765	pacid=19697711 transcript=Si020882m locus=Si020882m.g ID=Si020882m.version2.1 annot-version=v2.1	61.72	6	2	2	4	0	48765	pacid=19697711 transcript=Si020882m locus=Si020882m.g ID=Si020882m.version2.1 annot-version=v2.1
Si020774m	27.13	5	1	1	2	0	28570	pacid=19693632 transcript=Si020774m locus=Si020774m.g ID=Si020774m.version2.1 annot-version=v2.1	61.1	10	2	2	2	Oxidation (M); Phosphorylation (STY)	28570	pacid=19693632 transcript=Si020774m locus=Si020774m.g ID=Si020774m.version2.1 annot-version=v2.1
Si010312m	54.49	6	2	2	2	0	41835	pacid=19695688 transcript=Si010312m locus=Si010312m.g ID=Si010312m.version2.1 annot-version=v2.1	58.64	7	2	2	2	0	41835	pacid=19695688 transcript=Si010312m locus=Si010312m.g ID=Si010312m.version2.1 annot-version=v2.1
Si031163m	108.55	26	4	4	7	0	22055	pacid=19712592 transcript=Si031163m locus=Si031163m.g ID=Si031163m.version2.1 annot-version=v2.1	57.05	12	2	2	2	0	22055	pacid=19712592 transcript=Si031163m locus=Si031163m.g ID=Si031163m.version2.1 annot-version=v2.1
Si031101m	139	42	8	8	13	Phosphorylation (STY)	22441	pacid=19712119 transcript=Si031101m locus=Si031101m.g ID=Si031101m.version2.1 annot-version=v2.1	57	8	2	2	3	0	22441	pacid=19712119 transcript=Si031101m locus=Si031101m.g ID=Si031101m.version2.1 annot-version=v2.1
Si023556m	130.78	63	8	8	10	Phosphorylation (STY)	16484	pacid=19701371 transcript=Si023556m locus=Si023556m.g ID=Si023556m.version2.1 annot-version=v2.1	53.19	25	3	3	4	Phosphorylation (STY)	16484	pacid=19701371 transcript=Si023556m locus=Si023556m.g ID=Si023556m.version2.1 annot-version=v2.1
Si037506m	102.37	10	3	3	15	Oxidation (M)	22877	pacid=19685243 transcript=Si037506m locus=Si037506m.g ID=Si037506m.version2.1 annot-version=v2.1	52.92	10	2	2	2	Oxidation (M)	22877	pacid=19685243 transcript=Si037506m locus=Si037506m.g ID=Si037506m.version2.1 annot-version=v2.1
Si007333m	111.1	21	4	4	6	Carboxymethyl; Oxidation (M)	21050	pacid=19703422 transcript=Si007333m locus=Si007333m.g ID=Si007333m.version2.1 annot-version=v2.1	49.82	12	2	2	2	Carboxymethyl; Phosphorylation (STY)	21050	pacid=19703422 transcript=Si007333m locus=Si007333m.g ID=Si007333m.version2.1 annot-version=v2.1
Si031110m	215.12	32	11	2	34	0	24093	pacid=19711099 transcript=Si031110m locus=Si031110m.g ID=Si031110m.version2.1 annot-version=v2.1	48.53	12	1	1	2	0	24093	pacid=19711099 transcript=Si031110m locus=Si031110m.g ID=Si031110m.version2.1 annot-version=v2.1
Si036550m	47.53	4	1	1	2	0	35484	pacid=19679908 transcript=Si036550m locus=Si036550m.g ID=Si036550m.version2.1 annot-version=v2.1	48.03	5	1	1	3	0	35484	pacid=19679908 transcript=Si036550m locus=Si036550m.g ID=Si036550m.version2.1 annot-version=v2.1
Si007769m	84.34	18	2	2	3	0	6957	pacid=19703166 transcript=Si007769m locus=Si007769m.g ID=Si007769m.version2.1 annot-version=v2.1	47.47	16	1	1	1	0	6957	pacid=19703166 transcript=Si007769m locus=Si007769m.g ID=Si007769m.version2.1 annot-version=v2.1
Si019362m	84.34	12	2	2	3	0	10150	pacid=19687388 transcript=Si019362m locus=Si019362m.g ID=Si019362m.version2.1 annot-version=v2.1	47.47	11	1	1	1	0	10150	pacid=19687388 transcript=Si019362m locus=Si019362m.g ID=Si019362m.version2.1 annot-version=v2.1
Si008503m	84.34	8	2	2	3	0	15622	pacid=19702845 transcript=Si008503m locus=Si008503m.g ID=Si008503m.version2.1 annot-version=v2.1	47.47	7	1	1	1	0	15622	pacid=19702845 transcript=Si008503m locus=Si008503m.g ID=Si008503m.version2.1 annot-version=v2.1
Si022118m	112.79	7	3	3	3	0	46696	pacid=19699747 transcript=Si022118m locus=Si022118m.g ID=Si022118m.version2.1 annot-version=v2.1	46.94	5	2	2	2	0	46696	pacid=19699747 transcript=Si022118m locus=Si022118m.g ID=Si022118m.version2.1 annot-version=v2.1
Si006189m	147.01	16	8	3	9	Phosphorylation (STY)	62836	pacid=19704762 transcript=Si006189m locus=Si006189m.g ID=Si006189m.version2.1 annot-version=v2.1	46.77	2	1	1	1	0	62836	pacid=19704762 transcript=Si006189m locus=Si006189m.g ID=Si006189m.version2.1 annot-version=v2.1
Si035374m	218.32	24	11	8	21	0	56836	pacid=19679442 transcript=Si035374m locus=Si035374m.g ID=Si035374m.version2.1 annot-version=v2.1	46.77	2	1	1	1	0	56836	pacid=19679442 transcript=Si035374m locus=Si035374m.g ID=Si035374m.version2.1 annot-version=v2.1
Si031112m	212.12	32	11	2	31	0	24103	pacid=19709723 transcript=Si031112m locus=Si031112m.g ID=Si031112m.version2.1 annot-version=v2.1	46.47	12	1	1	1	0	24103	pacid=19709723 transcript=Si031112m locus=Si031112m.g ID=Si031112m.version2.1 annot-version=v2.1
Si039107m	211.97	30	12	12	39	Oxidation (M); Phosphorylation (STY)	29392	pacid=19679877 transcript=Si039107m locus=Si039107m.g ID=Si039107m.version2.1 annot-version=v2.1	42.82	3	1	1	2	0	29392	pacid=19679877 transcript=Si039107m locus=Si039107m.g ID=Si039107m.version2.1 annot-version=v2.1
Si027003m	84.13	23	4	1	6	Phosphorylation (STY)	14802	pacid=19707707 transcript=Si027003m locus=Si027003m.g ID=Si027003m.version2.1 annot-version=v2.1	41.73	17	2	2	2	0	14802	pacid=19707707 transcript=Si027003m locus=Si027003m.g ID=Si027003m.version2.1 annot-version=v2.1
Si031502m	84.13	23	4	1	6	Phosphorylation (STY)	14802	pacid=19710556 transcript=Si031502m locus=Si031502m.g ID=Si031502m.version2.1 annot-version=v2.1	41.73	17	2	2	2	0	14802	pacid=19710556 transcript=Si031502m locus=Si031502m.g ID=Si031502m.version2.1 annot-version=v2.1
Si007499m	84.13	23	4	1	6	Phosphorylation (STY)	14804	pacid=19704504 transcript=Si007499m locus=Si007499m.g ID=Si007499m.version2.1 annot-version=v2.1	41.73	17	2	2	2	0	14804	pacid=19704504 transcript=Si007499m locus=Si007499m.g ID=Si007499m.version2.1 annot-version=v2.1
Si023631m	84.13	23	4	1	6	Phosphorylation (STY)	14792	pacid=19700170 transcript=Si023631m locus=Si023631m.g ID=Si023631m.version2.1 annot-version=v2.1	41.73	17	2	2	2	0	14792	pacid=19700170 transcript=Si023631m locus=Si023631m.g ID=Si023631m.version2.1 annot-version=v2.1
Si005058m	97.34	8	4	2	6	Carboxymethyl; Phosphorylation (STY)	56789	pacid=19675676 transcript=Si005058m locus=Si005058m.g ID=Si005058m.version2.1 annot-version=v2.1	39.36	3	1	1	1	0	56789	pacid=19675676 transcript=Si005058m locus=Si005058m.g ID=Si005058m.version2.1 annot-version=v2.1
Si017614m	77.34	8	3	1	5	Phosphorylation (STY)	38684	pacid=19689683 transcript=Si017614m locus=Si017614m.g ID=Si017614m.version2.1 annot-version=v2.1	39.36	4	1	1	1	0	38684	pacid=19689683 transcript=Si017614m locus=Si017614m.g ID=Si017614m.version2.1 annot-version=v2.1
Si034604m	188.07	16	7	1	19	Oxidation (M); Phosphorylation (STY)	71123	pacid=19685334 transcript=Si034604m locus=Si034604m.g ID=Si034604m.version2.1 annot-version=v2.1	38.32	7	3	3	3	Phosphorylation (STY)	71123	pacid=19685334 transcript=Si034604m locus=Si034604m.g ID=Si034604m.version2.1 annot-version=v2.1
Si018544m	78.02	11	2	2	5	0	18186	pacid=19686713 transcript=Si018544m locus=Si018544m.g ID=Si018544m.version2.1 annot-version=v2.1	37.87	7	1	1	1	0	18186	pacid=19686713 transcript=Si018544m locus=Si018544m.g ID=Si018544m.version2.1 annot-version=v2.1
Si002374m	258.39	46	15	15	35	Oxidation (M); Phosphorylation (STY)	34516	pacid=19675254 transcript=Si002374m locus=Si002374m.g ID=Si002374m.version2.1 annot-version=v2.1	36.12	3	1	1	1	0	34516	pacid=19675254 transcript=Si002374m locus=Si002374m.g ID=Si002374m.version2.1 annot-version=v2.1
Si002825m	95.88	14	3	3	3	0	24608	pacid=19676261 transcript=Si002825m locus=Si002825m.g ID=Si002825m.version2.1 annot-version=v2.1	36.05	6	1	1	1	0	24608	pacid=19676261 transcript=Si002825m locus=Si002825m.g ID=Si002825m.version2.1 annot-version=v2.1
Si021820m	66.26	16	5	5	7	Oxidation (M); Phosphorylation (STY)	53626	pacid=19698698 transcript=Si021820m locus=Si021820m.g ID=Si021820m.version2.1 annot-version=v2.1	35.5	4	1	1	1	0	53626	pacid=19698698 transcript=Si021820m locus=Si021820m.g ID=Si021820m.version2.1 annot-version=v2.1
Si016700m	136.39	13	6	2	9	Phosphorylation (STY)	63922	pacid=19689817 transcript=Si016700m locus=Si016700m.g ID=Si016700m.version2.1 annot-version=v2.1	33.75	5	2	2	2	0	63922	pacid=19689817 transcript=Si016700m locus=Si016700m.g ID=Si016700m.version2.1 annot-version=v2.1
Si018292m	120.34	22	5	5	7	0	24107	pacid=19687599 transcript=Si018292m locus=Si018292m.g ID=Si018292m.version2.1 annot-version=v2.1	33.24	6	1	1	1	0	24107	pacid=19687599 transcript=Si018292m locus=Si018292m.g ID=Si018292m.version2.1 annot-version=v2.1
Si017049m	101.29	10	4	4	9	Phosphorylation (STY)	53352	pacid=19690560 transcript=Si017049m locus=Si017049m.g ID=Si017049m.version2.1 annot-version=v2.1	32.67	3	1	1	2	0	53352	pacid=19690560 transcript=Si017049m locus=Si017049m.g ID=Si017049m.version2.1 annot-version=v2.1
Si018102m	155.62	37	8	8	16	0	28096	pacid=19688922 transcript=Si018102m locus=Si018102m.g ID=Si018102m.version2.1 annot-version=v2.1	32.03	5	1	1	1	0	28096	pacid=19688922 transcript=Si018102m locus=Si018102m.g ID=Si018102m.version2.1 annot-version=v2.1
Si016139m	23.44	3	2	2	2	Oxidation (M); Phosphorylation (STY)	125798	pacid=19688150 transcript=Si016139m locus=Si016139m.g ID=Si016139m.version2.1 annot-version=v2.1	31.83	1	1	1	3	0	125798	pacid=19688150 transcript=Si016139m locus=Si016139m.g ID=Si016139m.version2.1 annot-version=v2.1
Si016701m	21.35	2	1	1	2	Oxidation (M)	68141	pacid=19686557 transcript=Si016701m locus=Si016701m.g ID=Si016701m.version2.1 annot-version=v2.1	29.12	8	3	3	3	Carboxymethyl; Oxidation (M); Phosphorylation (STY)	68141	pacid=19686557 transcript=Si016701m locus=Si016701m.g ID=Si016701m.version2.1 annot-version=v2.1
Si006247m	76.5	5	2	2	2	0	59048	pacid=19703036 transcript=Si006247m locus=Si006247m.g ID=Si006247m.version2.1 annot-version=v2.1	28.78	2	1	1	1	0	59048	pacid=19703036 transcript=Si006247m locus=Si006247m.g ID=Si006247m.version2.1 annot-version=v2.1
Si028637m	32.05	2	2	2	2	Phosphorylation (STY)	392407	pacid=19712476 transcript=Si028637m locus=Si028637m.g ID=Si028637m.version2.1 annot-version=v2.1	28.57	1	2	2	2	Phosphorylation (STY)	392407	pacid=19712476 transcript=Si028637m locus=Si028637m.g ID=Si028637m.version2.1 annot-version=v2.1
Si019616m	35.33	1	1	1	1	Oxidation (M)	132190	pacid=19686574 transcript=Si019616m locus=Si019616m.g ID=Si019616m.version2.1 annot-version=v2.1	28.3	1	1	1	1	Oxidation (M)	132190	pacid=19686574 transcript=Si019616m locus=Si019616m.g ID=Si019616m.version2.1 annot-version=v2.1
Si034136m	34.73	3	2	2	2	0	99272	pacid=19685859 transcript=Si034136m locus=Si034136m.g ID=Si034136m.version2.1 annot-version=v2.1	28.25	3	2	2	2	Oxidation (M)	99272	pacid=19685859 transcript=Si034136m locus=Si034136m.g ID=Si034136m.version2.1 annot-version=v2.1
Si005674m	44.01	2	2	2	2	Phosphorylation (STY)	186798	pacid=19702894 transcript=Si005674m locus=Si005674m.g ID=Si005674m.version2.1 annot-version=v2.1	27.77	2	2	2	2	Phosphorylation (STY)	186798	pacid=19702894 transcript=Si005674m locus=Si005674m.g ID=Si005674m.version2.1 annot-version=v2.1
Si000126m	40.53	4	3	3	3	Phosphorylation (STY)	120580	pacid=19675599 transcript=Si000126m locus=Si000126m.g ID=Si000126m.version2.1 annot-version=v2.1	27.38	2	2	2	2	Phosphorylation (STY)	120580	pacid=19675599 transcript=Si000126m locus=Si000126m.g ID=Si000126m.version2.1 annot-version=v2.1
Si029700m	34.16	2	1	1	1	0	53199	pacid=19710656 transcript=Si029700m locus=Si029700m.g ID=Si029700m.version2.1 annot-version=v2.1	27.29	3	1	1	1	0	53199	pacid=19710656 transcript=Si029700m locus=Si029700m.g ID=Si029700m.version2.1 annot-version=v2.1
Si032943m	62.26	18	4	1	7	Oxidation (M); Phosphorylation (STY)	23269	pacid=19713597 transcript=Si032943m locus=Si032943m.g ID=Si032943m.version2.1 annot-version=v2.1	26.67	4	1	1	1	0	23269	pacid=19713597 transcript=Si032943m locus=Si032943m.g ID=Si032943m.version2.1 annot-version=v2.1
Si014584m	61.92	29	4	1	7	Phosphorylation (STY)	16376	pacid=19692944 transcript=Si014584m locus=Si014584m.g ID=Si014584m.version2.1 annot-version=v2.1	26.67	6	1	1	1	0	16376	pacid=19692944 transcript=Si014584m locus=Si014584m.g ID=Si014584m.version2.1 annot-version=v2.1
Si014583m	61.92	29	4	1	7	Phosphorylation (STY)	16376	pacid=19693577 transcript=Si014583m locus=Si014583m.g ID=Si014583m.version2.1 annot-version=v2.1	26.67	6	1	1	1	0	16376	pacid=19693577 transcript=Si014583m locus=Si014583m.g ID=Si014583m.version2.1 annot-version=v2.1
Si016084m	44.65	4	5	5	5	Carboxymethyl; Oxidation (M); Phosphorylation (STY)	174238	pacid=19686098 transcript=Si016084m locus=Si016084m.g ID=Si016084m.version2.1 annot-version=v2.1	26.42	2	2	1	2	Phosphorylation (STY)	174238	pacid=19686098 transcript=Si016084m locus=Si016084m.g ID=Si016084m.version2.1 annot-version=v2.1
Si013354m	107.96	14	6	6	6	0	72928	pacid=19691695 transcript=Si013354m locus=Si013354m.g ID=Si013354m.version2.1 annot-version=v2.1	26.05	5	2	2	2	0	72928	pacid=19691695 transcript=Si013354m locus=Si013354m.g ID=Si013354m.version2.1 annot-version=v2.1
Si029696m	160.63	24	9	1	12	Oxidation (M); Phosphorylation (STY)	52142	pacid=19712579 transcript=Si029696m locus=Si029696m.g ID=Si029696m.version2.1 annot-version=v2.1	25.92	3	1	1	1	0	52142	pacid=19712579 transcript=Si029696m locus=Si029696m.g ID=Si029696m.version2.1 annot-version=v2.1
Si026958m	88.33	12	2	2	8	0	16745	pacid=19707638 transcript=Si026958m locus=Si026958m.g ID=Si026958m.version2.1 annot-version=v2.1	25.85	8	1	1	1	0	16745	pacid=19707638 transcript=Si026958m locus=Si026958m.g ID=Si026958m.version2.1 annot-version=v2.1
Si011704m	88.33	11	2	2	8	0	18301	pacid=19694572 transcript=Si011704m locus=Si011704m.g ID=Si011704m.version2.1 annot-version=v2.1	25.85	7	1	1	1	0	18301	pacid=19694572 transcript=Si011704m locus=Si011704m.g ID=Si011704m.version2.1 annot-version=v2.1
Si033824m	29.23	1	2	2	2	Oxidation (M); Phosphorylation (STY)	586574	pacid=19680888 transcript=Si033824m locus=Si033824m.g ID=Si033824m.version2.1 annot-version=v2.1	25.4	1	2	2	2	Carboxymethyl; Phosphorylation (STY)	586574	pacid=19680888 transcript=Si033824m locus=Si033824m.g ID=Si033824m.version2.1 annot-version=v2.1
Si003023m	110.07	21	4	4	5	0	20751	pacid=19676011 transcript=Si003023m locus=Si003023m.g ID=Si003023m.version2.1 annot-version=v2.1	25.26	9	1	1	1	0	20751	pacid=19676011 transcript=Si003023m locus=Si003023m.g ID=Si003023m.version2.1 annot-version=v2.1
Si025368m	54.24	2	1	1	1	0	41348	pacid=19701538 transcript=Si025368m locus=Si025368m.g ID=Si025368m.version2.1 annot-version=v2.1	25	8	2	2	2	Carboxymethyl	41348	pacid=19701538 transcript=Si025368m locus=Si025368m.g ID=Si025368m.version2.1 annot-version=v2.1
Si015531m	30.94	2	3	3	3	Phosphorylation (STY)	261579	pacid=19692280 transcript=Si015531m locus=Si015531m.g ID=Si015531m.version2.1 annot-version=v2.1	24.86	1	1	1	1	Phosphorylation (STY)	261579	pacid=19692280 transcript=Si015531m locus=Si015531m.g ID=Si015531m.version2.1 annot-version=v2.1
Si018309m	185.82	43	10	7	34	Oxidation (M); Phosphorylation (STY)	24363	pacid=19688623 transcript=Si018309m locus=Si018309m.g ID=Si018309m.version2.1 annot-version=v2.1	24.58	7	1	1	1	0	24363	pacid=19688623 transcript=Si018309m locus=Si018309m.g ID=Si018309m.version2.1 annot-version=v2.1
Si021072m	37.31	2	1	1	1	0	115686	pacid=19700754 transcript=Si021072m locus=Si021072m.g ID=Si021072m.version2.1 annot-version=v2.1	24.11	3	2	2	2	Carboxymethyl; Phosphorylation (STY)	115686	pacid=19700754 transcript=Si021072m locus=Si021072m.g ID=Si021072m.version2.1 annot-version=v2.1
Si001055m	40.36	2	1	1	3	0	55686	pacid=19676366 transcript=Si001055m locus=Si001055m.g ID=Si001055m.version2.1 annot-version=v2.1	23.78	2	1	1	1	0	55686	pacid=19676366 transcript=Si001055m locus=Si001055m.g ID=Si001055m.version2.1 annot-version=v2.1
Si033826m	25.39	1	2	2	2	0	390609	pacid=19681706 transcript=Si033826m locus=Si033826m.g ID=Si033826m.version2.1 annot-version=v2.1	23.76	0	1	1	2	0	390609	pacid=19681706 transcript=Si033826m locus=Si033826m.g ID=Si033826m.version2.1 annot-version=v2.1
Si028635m	112.65	4	9	9	10	Carboxymethyl; Oxidation (M); Phosphorylation (STY)	541180	pacid=19713234 transcript=Si028635m locus=Si028635m.g ID=Si028635m.version2.1 annot-version=v2.1	23.73	1	2	2	2	Carboxymethyl; Oxidation (M); Phosphorylation (STY)	541180	pacid=19713234 transcript=Si028635m locus=Si028635m.g ID=Si028635m.version2.1 annot-version=v2.1
Si023193m	117.51	10	3	3	10	0	24914	pacid=19698242 transcript=Si023193m locus=Si023193m.g ID=Si023193m.version2.1 annot-version=v2.1	23.54	5	1	1	1	0	24914	pacid=19698242 transcript=Si023193m locus=Si023193m.g ID=Si023193m.version2.1 annot-version=v2.1
Si011019m	117.51	10	3	3	10	0	24942	pacid=19696363 transcript=Si011019m locus=Si011019m.g ID=Si011019m.version2.1 annot-version=v2.1	23.54	5	1	1	1	0	24942	pacid=19696363 transcript=Si011019m locus=Si011019m.g ID=Si011019m.version2.1 annot-version=v2.1
Si025848m	54.02	2	2	2	3	0	123540	pacid=19707243 transcript=Si025848m locus=Si025848m.g ID=Si025848m.version2.1 annot-version=v2.1	23.53	1	1	1	1	Carboxymethyl	123540	pacid=19707243 transcript=Si025848m locus=Si025848m.g ID=Si025848m.version2.1 annot-version=v2.1
Si009318m	72.87	1	1	1	1	0	100227	pacid=19694473 transcript=Si009318m locus=Si009318m.g ID=Si009318m.version2.1 annot-version=v2.1	22.42	1	1	1	3	Phosphorylation (STY)	100227	pacid=19694473 transcript=Si009318m locus=Si009318m.g ID=Si009318m.version2.1 annot-version=v2.1
Si025829m	43.16	1	1	1	1	0	140098	pacid=19706942 transcript=Si025829m locus=Si025829m.g ID=Si025829m.version2.1 annot-version=v2.1	21.72	1	1	1	1	Oxidation (M); Phosphorylation (STY)	140098	pacid=19706942 transcript=Si025829m locus=Si025829m.g ID=Si025829m.version2.1 annot-version=v2.1
Si010907m	83.24	17	3	3	6	Phosphorylation (STY)	27532	pacid=19694363 transcript=Si010907m locus=Si010907m.g ID=Si010907m.version2.1 annot-version=v2.1	21.56	4	1	1	1	0	27532	pacid=19694363 transcript=Si010907m locus=Si010907m.g ID=Si010907m.version2.1 annot-version=v2.1
Si016072m	54.74	2	3	3	3	Phosphorylation (STY)	207584	pacid=19686570 transcript=Si016072m locus=Si016072m.g ID=Si016072m.version2.1 annot-version=v2.1	21.49	1	1	1	1	0	207584	pacid=19686570 transcript=Si016072m locus=Si016072m.g ID=Si016072m.version2.1 annot-version=v2.1
Si033873m	183.94	10	13	13	17	Carboxymethyl; Oxidation (M); Phosphorylation (STY)	178331	pacid=19683889 transcript=Si033873m locus=Si033873m.g ID=Si033873m.version2.1 annot-version=v2.1	21.48	1	1	1	1	Phosphorylation (STY)	178331	pacid=19683889 transcript=Si033873m locus=Si033873m.g ID=Si033873m.version2.1 annot-version=v2.1
Si000645m	158.14	15	8	8	9	Carboxymethyl	70038	pacid=19676451 transcript=Si000645m locus=Si000645m.g ID=Si000645m.version2.1 annot-version=v2.1	21.4	1	1	1	1	0	70038	pacid=19676451 transcript=Si000645m locus=Si000645m.g ID=Si000645m.version2.1 annot-version=v2.1
Si016113m	41.83	4	2	2	2	Oxidation (M); Phosphorylation (STY)	139811	pacid=19689486 transcript=Si016113m locus=Si016113m.g ID=Si016113m.version2.1 annot-version=v2.1	21.18	1	1	1	1	Carboxymethyl	139811	pacid=19689486 transcript=Si016113m locus=Si016113m.g ID=Si016113m.version2.1 annot-version=v2.1
Si030394m	82	6	2	2	2	Carboxymethyl	38461	pacid=19709844 transcript=Si030394m locus=Si030394m.g ID=Si030394m.version2.1 annot-version=v2.1	20.71	2	1	1	1	0	38461	pacid=19709844 transcript=Si030394m locus=Si030394m.g ID=Si030394m.version2.1 annot-version=v2.1
Si020734m	292.93	39	23	20	56	Oxidation (M)	55314	pacid=19693626 transcript=Si020734m locus=Si020734m.g ID=Si020734m.version2.1 annot-version=v2.1	20.51	3	1	1	1	0	55314	pacid=19693626 transcript=Si020734m locus=Si020734m.g ID=Si020734m.version2.1 annot-version=v2.1
Si022034m	282.12	38	20	1	79	Oxidation (M); Phosphorylation (STY)	49252	pacid=19701001 transcript=Si022034m locus=Si022034m.g ID=Si022034m.version2.1 annot-version=v2.1	20.05	3	1	1	1	Oxidation (M)	49252	pacid=19701001 transcript=Si022034m locus=Si022034m.g ID=Si022034m.version2.1 annot-version=v2.1
Si022033m	282.12	38	20	1	79	Oxidation (M); Phosphorylation (STY)	49252	pacid=19697906 transcript=Si022033m locus=Si022033m.g ID=Si022033m.version2.1 annot-version=v2.1	20.05	3	1	1	1	Oxidation (M)	49252	pacid=19697906 transcript=Si022033m locus=Si022033m.g ID=Si022033m.version2.1 annot-version=v2.1
Si022040m	279.46	38	20	1	79	Oxidation (M); Phosphorylation (STY)	49266	pacid=19698990 transcript=Si022040m locus=Si022040m.g ID=Si022040m.version2.1 annot-version=v2.1	20.05	3	1	1	1	Oxidation (M)	49266	pacid=19698990 transcript=Si022040m locus=Si022040m.g ID=Si022040m.version2.1 annot-version=v2.1
Si022039m	279.46	38	20	1	79	Oxidation (M); Phosphorylation (STY)	49266	pacid=19700519 transcript=Si022039m locus=Si022039m.g ID=Si022039m.version2.1 annot-version=v2.1	20.05	3	1	1	1	Oxidation (M)	49266	pacid=19700519 transcript=Si022039m locus=Si022039m.g ID=Si022039m.version2.1 annot-version=v2.1
Si022036m	279.46	38	20	1	79	Oxidation (M); Phosphorylation (STY)	49266	pacid=19697859 transcript=Si022036m locus=Si022036m.g ID=Si022036m.version2.1 annot-version=v2.1	20.05	3	1	1	1	Oxidation (M)	49266	pacid=19697859 transcript=Si022036m locus=Si022036m.g ID=Si022036m.version2.1 annot-version=v2.1
Si022037m	279.46	38	20	1	79	Oxidation (M); Phosphorylation (STY)	49266	pacid=19699595 transcript=Si022037m locus=Si022037m.g ID=Si022037m.version2.1 annot-version=v2.1	20.05	3	1	1	1	Oxidation (M)	49266	pacid=19699595 transcript=Si022037m locus=Si022037m.g ID=Si022037m.version2.1 annot-version=v2.1
Si022045m	279.46	38	20	1	79	Oxidation (M); Phosphorylation (STY)	49266	pacid=19699640 transcript=Si022045m locus=Si022045m.g ID=Si022045m.version2.1 annot-version=v2.1	20.05	3	1	1	1	Oxidation (M)	49266	pacid=19699640 transcript=Si022045m locus=Si022045m.g ID=Si022045m.version2.1 annot-version=v2.1
Si040132m	271.89	43	20	4	70	Oxidation (M)	49304	pacid=19684254 transcript=Si040132m locus=Si040132m.g ID=Si040132m.version2.1 annot-version=v2.1	20.05	3	1	1	1	Oxidation (M)	49304	pacid=19684254 transcript=Si040132m locus=Si040132m.g ID=Si040132m.version2.1 annot-version=v2.1
Si035685m	271.89	43	20	4	70	Oxidation (M)	49304	pacid=19685752 transcript=Si035685m locus=Si035685m.g ID=Si035685m.version2.1 annot-version=v2.1	20.05	3	1	1	1	Oxidation (M)	49304	pacid=19685752 transcript=Si035685m locus=Si035685m.g ID=Si035685m.version2.1 annot-version=v2.1

## Sheet: S5
Table S5. Interaction Proteins Description
74 interaction proteins in the pUbi:SiBRI1-eGFP/Ci846 plants without BL treatment
Setaria italica ID	Arabidopsis ID	Gene Model Description
Si014673m	AT1G26880	Ribosomal protein L34e superfamily protein;(source:Araport11)
Si014672m	AT1G26880	Ribosomal protein L34e superfamily protein;(source:Araport11)
Si030614m	AT3G04770	40s ribosomal protein SA B;(source:Araport11)
Si036200m	AT3G12110	Encodes an actin that is expressed predominantly during reproductive development.
Si037993m	AT3G56340	Small ribosomal subunit protein.
Si020854m	ATCG00480	chloroplast-encoded gene for beta subunit of ATP synthase
Si036750m	AT1G07320	encodes a plastid ribosomal protein L4
Si031428m	AT3G02080	Ribosomal protein S19e family protein;(source:Araport11)
Si001873m	AT5G09810	Member of Actin gene family.Mutants are defective in germination and root growth. The mRNA is cell-to-cell mobile.
Si011017m	AT5G59240	Ribosomal protein S8e family protein;(source:Araport11)
Si030867m	AT3G62870	Ribosomal protein L7Ae/L30e/S12e/Gadd45 family protein;(source:Araport11)
Si021039m	AT1G48410	Encodes an RNA Slicer that selectively recruits microRNAs and siRNAs. There is currently no evidence that AGO1 Slicer is in a high molecular weight RNA-induced silencing complex (RISC). Mutants are defective in post-transcriptional gene silencing and have pleiotropic developmental and morphological defects. Through its action on the regulation of ARF17 expression, the protein regulates genes invo…
Si035089m	AT5G48150	Member of GRAS gene family. Semi-dominant mutant has a reduced response to far-red light and appears to act early in the phytochrome A signaling pathway.
Si037371m	AT1G05190	Encodes the plastid 50S ribosomal protein L6.
Si003291m	AT5G59910	Histone superfamily protein;(source:Araport11)
Si000002m	AT2G25730	zinc finger FYVE domain protein;(source:Araport11)
Si033827m	AT1G50030	Related to TOR proteins from yeast and mammals, regulators of cell growth in response to nutrient availability. TOR proteins belong to the family of phosphatidylinositol 3-kinase and are targets of the antiproliferative drug rapamycin. AtTOR binds the yeast FKBP12 protein in the presence of Rapamycin, is involved in embryogenesis and is expressed in embryos, endosperm and meristems. Participates …
Si008269m	AT1G15520	ABC transporter family involved in ABA transport and resistance to lead. Localizes to plasma membrane. Upregulated by lead. Expressed in leaves, flowers, stomata and roots.
Si022229m	AT1G08040	trimethylguanosine synthase (DUF707);(source:Araport11)
Si000006m	AT5G53460	NADH-dependent glutamate synthase The mRNA is cell-to-cell mobile.
Si036365m	AT5G09660	encodes a microbody NAD-dependent malate dehydrogenase encodes an peroxisomal NAD-malate dehydrogenase that is involved in fatty acid beta-oxidation through providing NAD to the process of converting fatty acyl CoA to acetyl CoA.
Si013261m	AT5G63190	Encodes a member of the MRF (MA3 DOMAIN-CONTAINING TRANSLATION REGULATORY FACTOR) gene family under TOR control that is transcriptionally induced by dark and starvation. MRF1 can be phosphorylated in vitro by S6K1 and S6K2.
Si039987m	AT1G64790	ILITHYIA (ILA) is a HEAT repeat protein involved in plant immunity. The gene is also involved in systemic acquired resistance induced by P. syringae expressing avrRps4. Loss-of-function mutants of ILA caused pleiotropic defects in the mutant plants. The mutant plants are smaller in size and the leaves are serrated and yellow to light green in color. Required for bacterium-triggered stomatal closu…
Si014486m	AT4G00100	Encodes a cytoplasmic ribosomal protein S13 homologue involved in early leaf development The mRNA is cell-to-cell mobile.
Si028663m	AT1G71010	Encodes a protein that is predicted to act as a phosphatidylinositol-3P 5-kinase, but, because it lacks a FYVE domain, it is unlikely to be efficiently targeted to membranes containing the proposed phosphatidylinositol-3P substrate. Therefore, its molecular function remains unknown. The mRNA is cell-to-cell mobile.
Si022999m	AT5G58420	Ribosomal protein S4 (RPS4A) family protein;(source:Araport11)
Si033882m	AT2G16485	Encodes NERD (Needed for RDR2-independent DNA methylation), a plant-specific GW repeat- and PHD finger-containing protein involved in siRNA-dependent DNA methylation.
Si011205m	AT1G26880	Ribosomal protein L34e superfamily protein;(source:Araport11)
Si014869m	AT3G53230	CDC48 is induced upon oilseed rape mosaic tobamovirus infection and appears to be involved in controlling virus movement.
Si033846m	AT3G05680	Encodes a splicing/methylation factor that is a homologue to the mammalian VIRILIZER, is member of a core set of mRNA m6A writer proteins and is required for N6-adenosine methylation of mRNA. Analysis of transcriptional profiles of the vir-1 mutant suggests that VIR is likely involved in regulation of gene expression, but the function of VIR is rather general than specific and knock-down of VIR d…
Si037026m	AT3G25920	encodes a plastid ribosomal protein CL15, a constituent of the large subunit of the ribosomal complex
Si005786m	AT1G04390	BTB/POZ domain-containing protein;(source:Araport11)
Si016271m	AT2G20580	encoding the RPN subunits of the 26S proteasome The mRNA is cell-to-cell mobile.
Si016659m	AT1G78900	Encodes catalytic subunit A of the vacuolar ATP synthase. Mutants are devoid of vacuolar ATPase activity as subunit A is encoded only by this gene and show strong defects in male gametophyte development and in Golgi stack morphology. The mRNA is cell-to-cell mobile.
Si029178m	AT3G19420	Encodes a phosphatase with low in vitro tyrosine phosphatase activity that is capable of dephosphorylating in vitro the 3'phosphate group of PI3P, PI(3,4)P2, and PI(3,5)P2 and may be an effector of lipid signaling. The mRNA is cell-to-cell mobile.
Si013650m	AT4G13940	Encodes a S-adenosyl-L-homocysteine hydrolase required for DNA methylation-dependent gene silencing. The mRNA is cell-to-cell mobile.
Si039482m	AT2G13540	Encodes a nuclear cap-binding protein that forms a heterodimeric complex with CBP20 and is involved in ABA signaling and flowering. Mutants are early flowering and exhibit hypersensitive response to ABA in germination inhibition.Loss of ABH1 function results in abnormal processing of mRNAs for several important floral regulators (FLC, CO, FLM). Analysis of loss of function mutations suggests a ro…
Si017313m	AT5G19990	26S proteasome AAA-ATPase subunit The mRNA is cell-to-cell mobile.
Si016063m	AT1G20960	Similar to DEAD/DExH box ATP-dependent RNA helicase . Required for proper splicing of FLC. Mutants have reduced FLC levels and are early flowering.
Si018671m	AT2G20450	Ribosomal protein L14;(source:Araport11)
Si011285m	AT2G20450	Ribosomal protein L14;(source:Araport11)
Si016284m	AT5G63420	Encodes a member of the metallo-beta-lactamase protein family that plays a vital role in embryo morphogenesis and apical-basal pattern formation by regulating chloroplast development. In bacteria, RNase J plays an important role in rRNA maturation and in the 5&#8242; stability of mRNA.
Si020876m	ATCG00190	Chloroplast DNA-dependent RNA polymerase B subunit. The transcription of this gene is regulated by a nuclear encoded RNA polymerase. This gene has been transferred to mitochondrial genome during crucifer evolution.
Si013638m	AT1G20200	PAM domain (PCI/PINT associated module) protein;(source:Araport11)
Si029435m	AT3G09720	P-loop containing nucleoside triphosphate hydrolases superfamily protein;(source:Araport11)
Si024273m	AT5G05780	Encodes a putative 26S proteasome subunit RPN8a. The function of RPN8a and other 26S subunits may be required for specifying leaf adaxial identity. The mRNA is cell-to-cell mobile.
Si028932m	AT3G06810	Encodes a protein with similarity to acyl-CoA dehydrogenases. Mutations in IBR3 render plants resistant to indole-3-butryic acid, a putative storage form of the biologically active auxin IAA (indole-3-acetic acid). IBR3 is hypothesized to carry out the second step in a &#946;-oxidation-like process of IBA metabolism in Arabidopsis. Though its subcellular location has not been determined, IBR3 has…
Si025824m	AT3G06480	DEAD box RNA helicase family protein;(source:Araport11)
Si030950m	AT3G52150	RNA-binding (RRM/RBD/RNP motifs) family protein;(source:Araport11)
Si032704m	AT1G26880	Ribosomal protein L34e superfamily protein;(source:Araport11)
Si004277m	AT5G09810	Member of Actin gene family.Mutants are defective in germination and root growth. The mRNA is cell-to-cell mobile.
Si031163m	AT3G44890	Plastid ribosomal protein CL9 The mRNA is cell-to-cell mobile.
Si023556m	AT2G19730	Ribosomal L28e protein family;(source:Araport11)
Si021917m	AT1G56190	One of a pair of plastid localized phosphoglycerate kinases involved in galactolipid biosynthesis. Functions redundantly with AT3g12780 (PGK1) in the chloroplast in the biosynthesis of thylakoid membrane galactolipids. Double mutants are photosynthetically incompetent, plants are albino and seedling lethal.
Si007333m	AT5G54600	Translation protein SH3-like family protein;(source:Araport11)
Si021656m	AT5G08690	Encodes the mitochondrial ATP synthase beta-subunit. This subunit is encoded by a multigene family of three members (At5g08670, At5g08680, At5g08690) that shared 98% sequence identity at the amino acid level. The mRNA is cell-to-cell mobile.
Si018309m	AT1G74050	Ribosomal protein L6 family protein;(source:Araport11)
Si002825m	AT3G15190	chloroplast 30S ribosomal protein S20;(source:Araport11)
Si027003m	AT5G59850	Ribosomal protein S8 family protein;(source:Araport11)
Si031502m	AT5G59850	Ribosomal protein S8 family protein;(source:Araport11)
Si031101m	AT4G21280	Encodes the PsbQ subunit of the oxygen evolving complex of photosystem II.
Si028635m	AT3G02260	Calossin-like protein required for polar auxin transport. Involved in regulating sugar response and C/N balance.
Si018102m	AT2G43030	Ribosomal protein L3 family protein;(source:Araport11)
Si022040m	AT5G60390	GTP binding Elongation factor Tu family protein;(source:Araport11)
Si022039m	AT5G60390	GTP binding Elongation factor Tu family protein;(source:Araport11)
Si022036m	AT5G60390	GTP binding Elongation factor Tu family protein;(source:Araport11)
Si022037m	AT5G60390	GTP binding Elongation factor Tu family protein;(source:Araport11)
Si022045m	AT5G60390	GTP binding Elongation factor Tu family protein;(source:Araport11)
Si022034m	AT5G60390	GTP binding Elongation factor Tu family protein;(source:Araport11)
Si022033m	AT5G60390	GTP binding Elongation factor Tu family protein;(source:Araport11)
Si014034m	AT3G04120	encodes cytosolic GADPH (C subunit) involved in the glycolytic pathway but also interacts with H2O2 potentially placing it in a signalling cascade induced by ROS. The mRNA is cell-to-cell mobile.
Si011704m	AT2G09990	Ribosomal protein S5 domain 2-like superfamily protein;(source:Araport11)
Si028637m	AT1G55860	encodes a ubiquitin-protein ligase containing a HECT domain. There are six other HECT-domain UPLs in Arabidopsis.
Si017049m	AT4G13940	Encodes a S-adenosyl-L-homocysteine hydrolase required for DNA methylation-dependent gene silencing. The mRNA is cell-to-cell mobile.
80 interaction proteins in the pUbi:SiBRI1-eGFP/Ci846 plants with BL treatment
Setaria italica ID	Arabidopsis ID	Gene Model Description
Si022368m	AT3G53750	Member of the Actin gene family. Expressed in mature pollen.
Si039606m	AT5G09810	Member of Actin gene family.Mutants are defective in germination and root growth. The mRNA is cell-to-cell mobile.
Si036741m	AT1G72370	acidic protein associated to 40S ribosomal subunit of ribosomes. Involved in polysome formation during active protein synthesis. Expressed in actively growing tissue.
Si000895m	AT5G08690	Encodes the mitochondrial ATP synthase beta-subunit. This subunit is encoded by a multigene family of three members (At5g08670, At5g08680, At5g08690) that shared 98% sequence identity at the amino acid level. The mRNA is cell-to-cell mobile.
Si003071m	AT3G27830	50S ribosomal protein L12-A The mRNA is cell-to-cell mobile.
Si020774m	ATCG00740	RNA polymerase alpha subunit
Si010312m	AT2G21330	fructose-bisphosphate aldolase 1;(source:Araport11)
Si036550m	AT5G43330	predicted to encode a cytosolic malate dehydrogenase. The mRNA is cell-to-cell mobile.
Si007769m	AT5G56670	Ribosomal protein S30 family protein;(source:Araport11)
Si019362m	AT5G56670	Ribosomal protein S30 family protein;(source:Araport11)
Si008503m	AT5G56670	Ribosomal protein S30 family protein;(source:Araport11)
Si022118m	AT5G35630	chloroplastic glutamine synthetase The mRNA is cell-to-cell mobile.
Si006189m	AT1G20630	Catalyzes the reduction of hydrogen peroxide using heme group as cofactor. Protects cells from toxicity by H2O2.
Si035374m	AT4G35090	Encodes a peroxisomal catalase, highly expressed in bolts and leaves. mRNA expression patterns show circadian regulation with mRNA levels being high in the subjective early morning. Loss of function mutations have increased H2O2 levels and increased H2O2 sensitivity. Mutants accumulate more toxic ions yet show decreased sensitivity to Li+. This decreased sensitivity is most likely due to an insen…
Si007499m	AT5G59850	Ribosomal protein S8 family protein;(source:Araport11)
Si023631m	AT5G59850	Ribosomal protein S8 family protein;(source:Araport11)
Si005058m	AT2G36460	Aldolase superfamily protein;(source:Araport11)
Si017614m	AT5G03690	Aldolase superfamily protein;(source:Araport11)
Si034604m	AT3G12580	heat shock protein 70;(source:Araport11)
Si021820m	AT5G63570	Encodes a protein with homology to glutamate-1-semialdehyde 2,1-aminomutase catalyzing the conversion of glutamate-1-semialdehyde (GSA) into 5-amino levulinate. The expression of this gene was demonstrated to be light-induced. The mRNA is cell-to-cell mobile.
Si016700m	AT3G13470	Encodes a subunit of chloroplasts chaperonins that are involved in mediating the folding of newly synthesized, translocated, or stress-denatured proteins. Cpn60 subunits are: Cpn60alpha1 (At2g28000), AtCpn60alpha2 (At5g18820), AtCpn60beta1 (At1g55490), AtCpn60beta2 (At3g13470), AtCpn60beta3 (At5g56500), AtCpn60beta4 (At1g26230).
Si018292m	AT4G17560	Ribosomal protein L19 family protein;(source:Araport11)
Si016701m	AT3G48150	anaphase-promoting complex or cyclosome subunit
Si006247m	AT1G60770	Ribosomal pentatricopeptide repeat protein
Si019616m	AT1G53350	Disease resistance protein (CC-NBS-LRR class) family;(source:Araport11)
Si034136m	AT4G34430	Member of a small family of SWI3-like genes in Arabidopsis. Referred to as CHB4 in Zhou et al. (2002).
Si000126m	AT4G10930	RING/U-box protein;(source:Araport11)
Si029700m	AT1G23310	Identified by cloning the gene that corresponded to a purified protein having glyoxylate aminotransferase activity. Localized to the peroxisome and thought to be involved in photorespiration/ metabolic salvage pathway.
Si032943m	AT5G22880	Encodes a histone 2B (H2B) protein. This protein can be ubiquitinated in planta, and this modification depends on the HUB1 and HUB2 E3 ubiquitin ligases.
Si014584m	AT3G45980	Encodes a histone 2B (H2B) protein. This protein can be ubiquitinated in planta, and this modification depends on the HUB1 and HUB2 E3 ubiquitin ligases as well as the UBC1 and UBC2 E2 ubiquitin conjugating enzymes. Lysine 146 appears to be the site of the ubiquitin addition.
Si014583m	AT3G45980	Encodes a histone 2B (H2B) protein. This protein can be ubiquitinated in planta, and this modification depends on the HUB1 and HUB2 E3 ubiquitin ligases as well as the UBC1 and UBC2 E2 ubiquitin conjugating enzymes. Lysine 146 appears to be the site of the ubiquitin addition.
Si016084m	AT5G43900	Encodes a member of the type XI myosin protein family that binds F-actin and co-localizes with actin filaments and peroxisomes. Homozygous mutants are reported to have pleiotropic effects in growth and fertility and may also be lethal. This protein is also involved in root hair growth and organelle trafficking. This protein interacts with RabC2a and RabD1 in a GTP-dependent manner.
Si013354m	AT1G48920	Encodes ATNUC-L1 (NUCLEOLIN LIKE 1), the predominant form of the two nucleolin proteins found in Arabidopsis. This protein is involved in rRNA processing, ribosome biosynthesis, and vascular pattern formation. PARL1 localizes to the nucleolus and parl1 mutants accumulate elevated levels of the unspliced 35S pre-rRNA. parl1 mutants also have defects in cotyledon, leaf, sepal, and petal vein patter…
Si029696m	AT3G49830	pseudogene
Si033824m	AT1G67120	Represents a homolog of the yeast MDN gene, which encodes a non-ribosomal protein involved in the maturation and assembly of the 60S ribosomal subunit. In Arabidopsis, it is essential for female gametogenesis progression.
Si003023m	AT5G40950	ribosomal protein large subunit 27;(source:Araport11)
Si025368m	AT2G15690	Encodes an atypical PPR-DYW protein containing five predicted PPR domains and a C-terminal DYW domain separated by an amino acid sequence that do not clearly correspond to an E domain. It is expressed in both the mitochondrion and chloroplast and is also involved in RNA editing in the mitochondrion and chloroplast as a core member of E+-type PPR editosomes.
Si015531m	AT1G20480	AMP-dependent synthetase and ligase family protein;(source:Araport11)
Si021072m	AT1G10490	GNAT acetyltransferase (DUF699);(source:Araport11)
Si001055m	AT5G11420	Encodes a DUF642 cell wall protein.
Si033826m	AT1G03060	Encodes a WD/BEACH domain protein involved in cell morphogenesis and ribonucleoprotein particle formation. It interacts with the P-body core component DCP2, associates to mRNA processing bodies (P-bodies), and regulates their assembly upon salt stress.
Si023193m	AT1G66580	senescence associated gene 24;(source:Araport11)
Si025848m	AT5G63960	Encodes the catalytic subunits of DNA polymerase &#948;, which is involved in the deposition of epigenetic marks.
Si009318m	AT5G58140	Membrane-bound protein serine/threonine kinase that functions as blue light photoreceptor in redundancy with PHO1. Involved in stomatal opening, chloroplast movement and phototropism. Mediates blue light-induced growth enhancements. PHOT1 and PHOT2 mediate blue light-dependent activation of the plasma membrane H+-ATPase in guard cell protoplasts. PHOT2 possesses two LOV (LOV1 and LOV2, for light-…
Si025829m	AT3G07040	Contains an N-terminal tripartite nucleotide binding site and a C-terminal tandem array of leucine-rich repeats. Confers resistance to Pseudomonas syringae strains that carry the avirulence genes avrB and avrRpm1.
Si010907m	AT5G23740	Encodes a putative ribosomal protein S11 (RPS11-beta).
Si016072m	AT3G01460	Encodes a protein with a methyl-CpG-binding domain. Has sequence similarity to human MBD proteins. Involved in the modification of the FLC chromatin acetylation state to affect FLC expression. Mutants show an early flowering, and enhanced shoot branching phenotypes.
Si033873m	AT3G50590	WD40/YVTN repeat protein.
Si000645m	AT1G79750	The malic enzyme (EC 1.1.1.40) encoded by AtNADP-ME4 is localized to chloroplasts. The gene is expressed throughout the whole plant and during embryogenesis and germination. A possible involvement in the fatty acid biosynthesis has been proposed.
Si016113m	AT2G26610	Transducin family protein / WD-40 repeat family protein;(source:Araport11)
Si030394m	AT2G39050	Encodes a nucleocytoplasmic lectin that is capable of binding carbohydrates. It is involved in ABA mediated stomatal movement and increased expression is correlated with increased resistance to Pseudomonas syringae.
Si020734m	ATMG01190	ATPase subunit 1
Si040132m	AT5G60390	GTP binding Elongation factor Tu family protein;(source:Araport11)
Si035685m	AT5G60390	GTP binding Elongation factor Tu family protein;(source:Araport11)
Si030950m	AT3G52150	RNA-binding (RRM/RBD/RNP motifs) family protein;(source:Araport11)
Si032704m	AT1G26880	Ribosomal protein L34e superfamily protein;(source:Araport11)
Si004277m	AT5G09810	Member of Actin gene family.Mutants are defective in germination and root growth. The mRNA is cell-to-cell mobile.
Si031163m	AT3G44890	Plastid ribosomal protein CL9 The mRNA is cell-to-cell mobile.
Si023556m	AT2G19730	Ribosomal L28e protein family;(source:Araport11)
Si021917m	AT1G56190	One of a pair of plastid localized phosphoglycerate kinases involved in galactolipid biosynthesis. Functions redundantly with AT3g12780 (PGK1) in the chloroplast in the biosynthesis of thylakoid membrane galactolipids. Double mutants are photosynthetically incompetent, plants are albino and seedling lethal.
Si007333m	AT5G54600	Translation protein SH3-like family protein;(source:Araport11)
Si021656m	AT5G08690	Encodes the mitochondrial ATP synthase beta-subunit. This subunit is encoded by a multigene family of three members (At5g08670, At5g08680, At5g08690) that shared 98% sequence identity at the amino acid level. The mRNA is cell-to-cell mobile.
Si018309m	AT1G74050	Ribosomal protein L6 family protein;(source:Araport11)
Si002825m	AT3G15190	chloroplast 30S ribosomal protein S20;(source:Araport11)
Si027003m	AT5G59850	Ribosomal protein S8 family protein;(source:Araport11)
Si031502m	AT5G59850	Ribosomal protein S8 family protein;(source:Araport11)
Si031101m	AT4G21280	Encodes the PsbQ subunit of the oxygen evolving complex of photosystem II.
Si028635m	AT3G02260	Calossin-like protein required for polar auxin transport. Involved in regulating sugar response and C/N balance.
Si018102m	AT2G43030	Ribosomal protein L3 family protein;(source:Araport11)
Si022040m	AT5G60390	GTP binding Elongation factor Tu family protein;(source:Araport11)
Si022039m	AT5G60390	GTP binding Elongation factor Tu family protein;(source:Araport11)
Si022036m	AT5G60390	GTP binding Elongation factor Tu family protein;(source:Araport11)
Si022037m	AT5G60390	GTP binding Elongation factor Tu family protein;(source:Araport11)
Si022045m	AT5G60390	GTP binding Elongation factor Tu family protein;(source:Araport11)
Si022034m	AT5G60390	GTP binding Elongation factor Tu family protein;(source:Araport11)
Si022033m	AT5G60390	GTP binding Elongation factor Tu family protein;(source:Araport11)
Si014034m	AT3G04120	encodes cytosolic GADPH (C subunit) involved in the glycolytic pathway but also interacts with H2O2 potentially placing it in a signalling cascade induced by ROS. The mRNA is cell-to-cell mobile.
Si011704m	AT2G09990	Ribosomal protein S5 domain 2-like superfamily protein;(source:Araport11)
Si028637m	AT1G55860	encodes a ubiquitin-protein ligase containing a HECT domain. There are six other HECT-domain UPLs in Arabidopsis.
Si017049m	AT4G13940	Encodes a S-adenosyl-L-homocysteine hydrolase required for DNA methylation-dependent gene silencing. The mRNA is cell-to-cell mobile.
Setaria italica ID	Arabidopsis ID	Arabidopsis Description	Sample	Protein Group	Protein ID	-10lgP	Coverage (%)	#Peptides	#Unique	#Spec Sample 1	Avg. Mass	Setaria italica Description
Si034372m*	AT1G63680	BRASSINOSTEROID-SIGNALING KINASE 7 (BSK7)	SiBRI1-OX	1212	12913	52.61	2	1	1	2	55447	pacid=19699502 transcript=Si021873m locus=Si021873m.g ID=Si021873m.version2.1 annot-version=v2.1
			SiBRI1-OXBL	1541	15050	39.07	6	2	2	2	55447	pacid=19699502 transcript=Si021873m locus=Si021873m.g ID=Si021873m.version2.1 annot-version=v2.1

## Sheet: S6
Table S6. The primers used in our study.
Gene Name	Gene ID	Primer Name	Sequence (5'to3')
SiBRI1	Si000117m	SiBRI1F	caccATGGAATCTCCGGGGCTG
		SiBRI1R	ATCCTTCTCCTCCTTGTCTTCATTCAG
		SiBRI1-QF	AGTTGCTGTTGCATGCTTGG
		SiBRI1-QR	CATCTCATGGGCGGCAAAAC
AtBRI1	AT4G39400	AtBRI1-seq3	CCAAATCTCTgCCAgAACCC
		AtBRI1-116GT-R	TACCTCATCAGGAATCGAACCAG
SiActin	Si010361m	SiActin-QF	GACGCACAACAGGTATCGTG
		SiActin-QR	TCAAGTGCCACATAGGCGAG
SiCPD	Si026259m	SiCPD-QF	TTGAAGCAGAGGATGGGAGC
		SiCPD-QR	GCTCCATTCCAGAGGTTGGT
SiDWF4	Si035274m	SiDWF4-QF	GAGACGTCGTCAATGGCACT
		SiDWF4-QR	ATCTCGGATGACCTTCCGGT
SiDWARF	Si035549m	SiDWARF-QF	TCACCAGAGCTGTCATTTATG
		SiDWARF-QR	GGGTTGAAAACCATCGGTTC
SiD2	Si001130m	SiD2-QF	AGGTGGAAGGAGAAGGACAC
		SiD2-QR	TTGGGAAGTTGACGATGTG
SiBRL1	Si028727m	SiBRL1-QF	TGGGTATGTGCCACCTGAGTAC
		SiBRL1-QR	TCACCATCTGCTTCACCCATC
SiBRL2	Si013131m	SiBRL2-QF	ACTAGCCTTCCTTCACCACAG
		SiBRL2-QR	AAGAGCTTGCTCACAGTCAG
SiBRL3	Si033990m	SiBRL3-QF	ACTCTGCTTCCTCCACCACAAC
		SiBRL3-QR	TGCTCACGCTCAGGTGC
